# Supplementary material for: Validation of a deep learning, value-based care model to predict mortality and comorbidities from chest radiographs in COVID-19
Source: PLOS Digit Health. 2022 Aug 1;1(8):e0000057. doi: 10.1371/journal.pdig.0000057 (PMC9931278; doi:10.1371/journal.pdig.0000057)
Supplement: S1 Data — (CSV) [file pdig.0000057.s004.csv]

Mort	GENDER	HCC18	HCC22	HCC85	HCC96	HCC108	HCC111	AGE	RAF
alive	0.999995947	0.68366587	0.00528852	0.10912679	0.03798426	0.63454771	0.0765122	66.4695442	0.86148322
alive	0.000361121	0.06549396	0.59818149	0.03366206	0.03017709	0.02614018	0.00891035	40.9424484	0.31479463
alive	0.009958391	0.42223892	0.03994484	0.11618504	0.02396005	0.42839074	0.02313249	64.9995565	0.68951845
alive	5.11e-05	0.00158161	0.00500065	0.00419299	0.00593681	0.0055688	0.00177749	28.073141	0.14018652
alive	0.999964833	0.66483134	0.08080766	0.23759295	0.07158919	0.70594376	0.12820674	66.1163986	0.96232168
alive	0.999991775	0.69502562	0.1130363	0.59540552	0.55472535	0.72253025	0.06638439	70.2512443	1.62887737
alive	0.999759138	0.03182984	0.01283935	0.00472846	0.00508271	0.01831402	0.00228819	39.3200308	0.14929094
alive	0.000100208	0.39721364	0.96152574	0.21792777	0.03648574	0.17465903	0.36980572	48.6939609	0.98758504
alive	0.999951124	0.22696719	0.00726595	0.05376716	0.02284498	0.44126725	0.32134044	59.533453	0.84014133
alive	0.004529872	0.06111134	0.37115335	0.04217158	0.03505827	0.02782967	0.02735658	41.1407143	0.41803908
alive	0.35801062	0.13752446	0.02453349	0.02995037	0.01675295	0.24230817	0.02585049	59.0833664	0.62786266
alive	0.999369562	0.26281127	0.00564294	0.18152238	0.20411223	0.59727341	0.06741448	70.2555478	0.95386058
alive	0.998996675	0.12094127	0.0118172	0.04842552	0.01862295	0.17461722	0.05649853	49.8885334	0.64522482
alive	0.050300576	0.36636978	0.9728626	0.12238089	0.04722124	0.07865653	0.02533173	43.348369	0.75130679
alive	0.999980807	0.11708789	0.00712137	0.01508212	0.01022535	0.06934886	0.0170757	48.211056	0.24166042
alive	0.998309731	0.37995711	0.04847774	0.20113054	0.07954393	0.65528971	0.08504252	74.1593361	0.90488754
alive	0.998851538	0.00746261	0.02525699	0.00412102	0.00544629	0.0075876	0.00319879	32.9681247	0.11352099
alive	0.000682461	0.0688905	0.04979308	0.03612319	0.01630371	0.05074218	0.0287291	44.185406	0.38688783
alive	0.96954006	0.01415362	0.02578192	0.00513404	0.00441618	0.01051917	0.00145779	34.6224487	0.12048795
alive	0.999961734	0.06654226	0.20910981	0.02151872	0.03041789	0.02904844	0.01118322	41.0988063	0.31735297
alive	0.999998808	0.06985853	0.09639932	0.00846048	0.01505069	0.02155799	0.00378769	38.6243552	0.20156698
alive	0.000529338	0.0165287	0.15630314	0.00341789	0.00257347	0.0074911	0.00526537	33.3558917	0.14070624
alive	1.62e-05	0.00430072	0.01655886	0.0083365	0.00983924	0.01487431	0.00663144	37.7250046	0.17890522
alive	0.999981523	0.12594222	0.02802144	0.02964032	0.03520003	0.19939023	0.04120437	56.8668127	0.44680607
alive	0.000319879	0.0441753	0.06598302	0.01024804	0.00579854	0.02029668	0.00484333	39.4402146	0.18554222
alive	4.61e-05	0.03607867	0.00784268	0.02139048	0.0178468	0.15848717	0.02093499	59.975493	0.39756659
alive	0.999682426	0.06475564	0.21586084	0.00880902	0.01248455	0.02433605	0.00181289	40.3271228	0.18873392
alive	0.000195959	0.0110468	0.08153913	0.00366286	0.00354862	0.01054745	0.00396221	37.9428744	0.12763736
alive	0.999873519	0.00868997	0.06917546	0.00854118	0.01445434	0.00563355	0.00118857	28.2491714	0.1319548
alive	0.99272728	0.06718332	0.00914865	0.03821046	0.0274035	0.06125024	0.03618799	44.503957	0.3979988
alive	0.035544332	0.00160321	0.00097721	0.00340384	0.01189939	0.00901563	0.00274122	33.318606	0.14234498
alive	0.999435484	0.01144427	0.00489485	0.0078214	0.01286111	0.01438365	0.00455092	36.7688835	0.19874759
alive	0.908499241	0.29960674	0.88574064	0.05274788	0.03538876	0.07756344	0.03206841	46.7505902	0.50076693
alive	0.980198801	0.04892564	0.80151278	0.02007549	0.02694608	0.00931282	0.00282384	32.1954161	0.21133719
alive	0.332827359	0.21749897	0.61392063	0.0477756	0.03411817	0.04063586	0.0045804	42.1012431	0.40209495
alive	0.998904347	0.46302789	0.02989173	0.03595468	0.0115318	0.15737121	0.00845159	52.8421342	0.3997416
alive	0.991384506	0.25928968	0.68829829	0.11116078	0.08652692	0.03331788	0.0081815	38.5808408	0.48556935
alive	0.998527646	0.05810389	0.00421131	0.03209398	0.03064955	0.37740818	0.12508228	63.6585295	0.66234969
alive	0.99989748	0.10050064	0.00788372	0.03987664	0.0320846	0.38867188	0.04520206	63.7348056	0.59499681
alive	0.999956727	0.37862104	0.0063714	0.13681032	0.06657144	0.63086802	0.14818482	66.8620706	1.03458151
alive	0.057866529	0.057866529	0.012674565	0.005998999	0.007600102	0.044640437	0.002956034	48.04370701	0.168822911
alive	0.008090037	0.008090037	0.002226057	0.005506678	0.009044227	0.020385921	0.004562864	37.86281347	0.149849178
alive	0.013151784	0.013151784	0.100650594	0.010813653	0.005628909	0.013445183	0.00677231	33.16849172	0.206653904
alive	0.554043114	0.554043114	0.188765347	0.380737215	0.274184406	0.568541169	0.052760128	68.17090511	1.092539951
alive	0.112464786	0.112464786	0.006291464	0.609564543	0.482616365	0.596028328	0.22063987	76.63393021	1.393855661
alive	0.109356172	0.109356172	0.024702786	0.016206041	0.015700938	0.088195197	0.012392564	54.34203148	0.289682467
alive	0.292576551	0.292576551	0.039563678	0.119743541	0.076269209	0.484004885	0.079328544	70.35714388	0.962015465
alive	0.063070454	0.063070454	0.713349164	0.015825193	0.019184476	0.011944165	0.001147009	32.68107474	0.188480671
alive	0.999731243	0.18674454	0.03300446	0.01898667	0.0091926	0.04970359	0.01471773	44.005239	0.27060783
alive	0.49244988	0.49244988	0.726608157	0.4630844	0.181727856	0.206137925	0.021493034	49.29723144	1.100230366
alive	0.000842627	0.0506143	0.00724444	0.03426753	0.01445049	0.12644497	0.01150685	52.2547722	0.36394712
alive	0.999884486	0.58017308	0.15031874	0.08357653	0.02818553	0.07804585	0.01912969	43.7200814	0.50417759
alive	0.007211877	0.007211877	0.041300949	0.011389411	0.015432316	0.007396184	0.002952927	31.28047884	0.177138094
alive	0.997997582	0.08222015	0.0004983	0.01113628	0.00394779	0.25223759	0.01599487	59.8632991	0.26775835
alive	0.004287571	0.38747165	0.00553066	0.1067037	0.03510809	0.47845796	0.10560393	69.8097587	1.06996216
alive	0.999994874	0.04841676	0.00444735	0.0148166	0.01611677	0.06075423	0.00981625	47.8798211	0.25465392
alive	0.999993801	0.04179927	0.00666178	0.00664348	0.00906432	0.03988767	0.01447208	45.8061367	0.20228336
alive	2.92e-05	0.00448296	0.0186043	0.00351034	0.00507776	0.01005545	0.00169967	36.515668	0.11847012
alive	0.999886036	0.02245561	0.01392794	0.00633903	0.01146404	0.01485125	0.00234613	36.4399582	0.17160118
alive	1.99e-05	0.12670878	0.05589288	0.09937057	0.03366752	0.50196356	0.04845148	66.0945714	0.66028088
alive	0.99986887	0.13037406	0.2153201	0.02114462	0.02044634	0.05181607	0.01740808	44.5262492	0.34376547
alive	0.997615933	0.04907666	0.00114981	0.00760924	0.00481259	0.09497032	0.00619025	52.4241447	0.21610497
alive	0.008739128	0.63339216	0.78721154	0.32534257	0.09317329	0.38213438	0.0588486	59.5739901	1.30408436
alive	9.04e-06	0.57519442	0.91133952	0.40078101	0.05038984	0.33503053	0.06435692	57.9320848	1.026325
alive	0.999941945	0.19940577	0.17083715	0.02456562	0.02491714	0.0300204	0.00723783	40.9173638	0.27303526
alive	0.999877691	0.2176896	0.02206806	0.0319029	0.03249895	0.1410563	0.01668101	56.0670793	0.41227993
alive	6.31e-05	0.00588223	0.01583385	0.00307227	0.00234163	0.01126768	0.00274421	37.1142477	0.10515289
alive	0.999923229	0.01591737	0.04060233	0.00297187	0.00457672	0.00804782	0.00079846	34.4740123	0.09932685
alive	0.000371904	0.01791736	0.00681466	0.00565624	0.0051481	0.09203147	0.00404661	54.4559121	0.18943503
alive	0.99999249	0.18414128	0.00477239	0.02581618	0.02547204	0.11966625	0.02268856	51.6481996	0.42580232
alive	0.999839783	0.27652106	0.00280854	0.0149774	0.00619461	0.1102206	0.00374113	49.3888378	0.24915017
alive	0.999958992	0.01947949	0.0086174	0.00560782	0.00856434	0.01984646	0.00399443	39.0709639	0.1710712
alive	0.007952212	0.06949542	0.44159269	0.02706337	0.01825148	0.04756795	0.00726419	47.0394701	0.27822418
alive	0.242702112	0.32430652	0.00084554	0.02224399	0.00422255	0.11227346	0.03156378	52.7767301	0.42629011
alive	0.344564915	0.12419271	0.33067054	0.12909093	0.14573847	0.0612145	0.01829685	47.1827298	0.61494634
alive	0.984806478	0.87533301	0.88297129	0.88325888	0.75054955	0.43613014	0.09157076	56.3678503	2.1821712
alive	0.005284223	0.005284223	0.0862877	0.002873879	0.003296631	0.004973451	0.001336711	29.84454036	0.10200371
alive	0.023960374	0.023960374	0.000924175	0.010186923	0.006049024	0.256289095	0.01500106	65.45186639	0.272151697
alive	0.204112828	0.204112828	0.342410624	0.055733323	0.013333382	0.085971467	0.144978315	46.09536529	0.522121415
alive	0.10259454	0.10259454	0.321604282	0.077952445	0.117450558	0.069107719	0.009798078	46.78505957	0.44329606
alive	0.055238519	0.055238519	0.501871288	0.020722831	0.015373402	0.023574667	0.002842731	39.59279954	0.240289681
alive	0.034062978	0.034062978	0.658008516	0.01013276	0.009846016	0.009150533	0.002698485	34.40159857	0.168688037
alive	0.02230344	0.02230344	0.0058932	0.008009629	0.005845794	0.036851201	0.011678179	46.33680582	0.205887128
alive	2.4e-05	0.1955445	0.09399606	0.06945243	0.03182093	0.14874461	0.04767213	56.9562614	0.64860798
alive	2.76e-05	0.13176665	0.0063929	0.25927499	0.06215695	0.64875388	0.37575394	73.3647287	0.98645128
alive	0.999951124	0.37988421	0.00033176	0.29247877	0.11834922	0.7519384	0.30893186	69.610697	1.30915731
alive	0.999064386	0.17525627	0.0456632	0.1150534	0.12519947	0.23460816	0.01186938	59.225744	0.53800795
alive	0.001442424	0.01762583	0.49822581	0.00510838	0.00255102	0.00376098	0.00106693	29.2639494	0.10936141
alive	0.01377192	0.01890608	0.00171133	0.12918945	0.07971547	0.11187959	0.10205746	49.1253316	0.77967733
alive	0.999628544	0.39093143	0.07034323	0.07030772	0.04613845	0.45217988	0.04060693	66.0647869	0.63969359
alive	0.003223465	0.02510049	0.00021553	0.02688986	0.0474876	0.38925335	0.02956338	68.9869881	0.56231096
alive	0.999717176	0.01867669	0.01934931	0.00890065	0.00886533	0.01960038	0.00646844	37.9298747	0.2053087
alive	0.99763155	0.06379873	0.0740857	0.01625396	0.01815683	0.02993546	0.00490113	44.8581457	0.19549415
alive	0.000138862	0.00455804	0.00408915	0.00643847	0.00497302	0.01890319	0.00732763	40.178889	0.18689156
alive	0.999965906	0.032606	0.00758953	0.00708418	0.0105755	0.02369375	0.00428453	43.1119204	0.17540189
alive	0.987692297	0.02635974	0.00458923	0.005007	0.0029098	0.02750073	0.00173608	43.0613518	0.16544662
alive	0.001362205	0.0041899	0.00684651	0.00433541	0.00397342	0.0063295	0.00334228	31.3388318	0.15390994
alive	0.000161772	0.01302239	0.00438109	0.00423239	0.00339152	0.02954917	0.002962	45.8511084	0.13821337
alive	0.948861778	0.05579686	0.0797706	0.01731344	0.02491989	0.03478422	0.02046768	48.7082571	0.33410385
alive	0.999958038	0.19192848	0.00345367	0.04099133	0.04329126	0.32989302	0.02251331	61.2633884	0.54558173
alive	0.999770701	0.14797196	0.03242141	0.03670061	0.02638225	0.31527305	0.00837826	62.6359642	0.42996451
alive	0.997101009	0.6502977	0.01550521	0.3040354	0.11134517	0.717704	0.08258327	71.4941859	1.28794089
alive	0.001485241	0.44676232	0.10479043	0.33552751	0.0702011	0.70067757	0.23415814	76.1498094	1.28719673
alive	0.00216546	0.00216546	0.00361555	0.002099611	0.001655986	0.00341944	0.000370128	24.55827296	0.064609642
alive	0.716071427	0.716071427	0.020748533	0.700403392	0.443012565	0.781007051	0.049169835	73.26750755	1.452352554
alive	0.333828926	0.333828926	0.337702096	0.398164034	0.078685358	0.64578414	0.429433614	74.33399558	1.235485151
alive	0.581126511	0.581126511	0.020387564	0.08631146	0.012282239	0.491771847	0.016761843	63.2406354	0.572625361
alive	0.217287049	0.217287049	0.455977201	0.226105735	0.088338085	0.219863892	0.05447166	59.53404903	0.921333209
alive	0.008415722	0.008415722	0.003375582	0.006814699	0.011143357	0.019276397	0.004462341	39.70590532	0.194025617
alive	3.46e-05	0.1051375	0.85362422	0.02812067	0.01092442	0.01730061	0.0141843	34.8744661	0.27533839
alive	0.989385307	0.20502654	0.48959014	0.04409812	0.08617571	0.11119043	0.03178382	51.9610822	0.61703701
alive	1.15e-06	0.15316242	0.01606428	0.03536353	0.01086128	0.23762594	0.00878865	61.052227	0.32211896
alive	0.008900129	0.10740285	0.21259019	0.02158207	0.0124595	0.04467443	0.00801703	46.9807208	0.30880084
alive	0.013124526	0.36201698	0.03046256	0.08472037	0.01389077	0.62252152	0.02800331	72.9061902	0.74438713
alive	2.14e-05	0.29320949	0.21707198	0.3965297	0.10685147	0.61008912	0.1870908	69.6697772	1.25500664
alive	0.998054266	0.23353939	0.54902959	0.02785068	0.04759287	0.12181126	0.02591649	55.0997436	0.47696363
alive	0.001708437	0.16687089	0.20892671	0.04691447	0.02233495	0.14451098	0.04586639	57.1942568	0.49803961
alive	0.999781191	0.02801016	0.08282369	0.01784765	0.01831661	0.01926039	0.00196653	37.2601032	0.17832913
alive	0.00153158	0.01972518	0.14415009	0.00649553	0.00623677	0.01110449	0.00184179	35.4031563	0.16009508
alive	0.992549896	0.00778287	0.00215613	0.00416778	0.00529955	0.01544632	0.0050511	38.7697428	0.15137623
alive	0.999565065	0.00515956	0.00056806	0.00470795	0.00587718	0.01195206	0.0045691	34.0262085	0.16636364
alive	0.002117025	0.14267039	0.37548369	0.0435783	0.02092128	0.06850292	0.05887203	49.353984	0.47085084
alive	0.00064124	0.0303103	0.57837862	0.01438943	0.01313518	0.02425981	0.00589508	42.3221797	0.21873651
alive	0.999895453	0.08021995	0.00937881	0.07568622	0.05197387	0.31906953	0.18007521	58.9286745	0.60797729
alive	0.930667341	0.54716498	0.19978428	0.62815446	0.67740452	0.6017375	0.07332494	70.4491079	1.66440904
alive	0.026388317	0.026388317	0.278421491	0.039355941	0.053778104	0.027754162	0.009020616	37.45253384	0.340186544
alive	0.081355855	0.081355855	0.507513523	0.042471308	0.030054968	0.033065062	0.021532992	41.27377868	0.424466021
alive	0.016506581	0.016506581	0.101015739	0.004280693	0.003200426	0.019412698	0.007343074	43.50512624	0.137522835
alive	0.999979019	0.23885863	0.04386818	0.15770371	0.21155313	0.30958119	0.2109967	59.303993	1.1080952
alive	0.006562213	0.02877257	0.39446577	0.0059563	0.00542003	0.00884455	0.0054201	35.0881845	0.15747853
alive	0.988706112	0.13002813	0.00852519	0.14493792	0.04694469	0.40496168	0.65561306	58.1395924	1.05899997
alive	0.99998796	0.04090655	0.00309352	0.00562315	0.003243	0.01277116	0.0020756	35.3457481	0.1191528
alive	7.36e-05	0.04197612	0.20065908	0.021731	0.01251543	0.03287387	0.0059404	41.7619675	0.23955768
alive	0.999973416	0.02764561	0.01061367	0.00524581	0.00458882	0.01441689	0.00506641	39.2851561	0.12737852
alive	0.008184813	0.00321578	0.08240156	0.00450503	0.00728436	0.00925058	0.00155518	34.6201003	0.12085051
alive	0.000931142	0.00614206	0.00301032	0.00591706	0.00563754	0.01957022	0.00382601	36.7443264	0.20857453
alive	0.998911858	0.71126729	0.00636738	0.18396068	0.04561318	0.68662339	0.09354091	68.0565417	1.13655366
alive	0.168192044	0.168192044	0.019117575	0.030898239	0.030102668	0.282282203	0.013868597	62.83490658	0.42642463
alive	0.259525418	0.259525418	0.038615279	0.037637874	0.02891368	0.202466294	0.007958128	56.39507771	0.390021987
alive	0.103248738	0.103248738	0.955651224	0.050251435	0.025979856	0.021337688	0.00625382	33.41261744	0.425530151
alive	0.001941945	0.02942069	0.72132194	0.0238923	0.01905586	0.01439587	0.00738539	36.0254437	0.29191824
alive	0.999956369	0.58655071	0.52256727	0.16283354	0.21115859	0.31950742	0.0979137	56.9247365	1.24159172
alive	0.014051011	0.0285639	0.15189455	0.01191744	0.00851162	0.01846215	0.003408	36.8602484	0.27727932
alive	0.999971747	0.02566901	0.12080625	0.00799314	0.01366118	0.0150289	0.00894886	38.8704121	0.19339072
alive	0.999867082	0.04475881	0.00302398	0.00685098	0.00568195	0.03587798	0.00362134	42.3623174	0.20440992
alive	0.999987721	0.04252472	0.01115614	0.00855594	0.00790554	0.01956799	0.00261619	38.6288434	0.14376976
alive	0.99999249	0.10272502	0.00234579	0.02681194	0.02290087	0.41788751	0.04182859	64.4980311	0.47796741
alive	0.999732673	0.12695082	0.00224303	0.03030817	0.02712422	0.38196701	0.1197129	63.2798672	0.60173407
alive	0.999914169	0.2464031	0.01959242	0.07088631	0.05586202	0.54000783	0.23416552	63.5341644	0.8827246
alive	0.000148197	0.03624761	0.20466873	0.02129426	0.01644764	0.029783	0.00490777	40.2847916	0.27004434
alive	0.002504447	0.06306157	0.18614218	0.02344734	0.00566536	0.0764079	0.04127419	48.4882504	0.34557912
alive	0.000647002	0.00121712	0.0030039	0.00291657	0.00537808	0.00716166	0.00893341	32.2238714	0.12535514
alive	0.999756634	0.00904321	0.01991371	0.0044391	0.00701538	0.00686678	0.00126634	30.5605799	0.12132063
alive	0.999678612	0.17818367	0.01642195	0.08665526	0.11301773	0.46168655	0.05214594	67.7820683	0.75952724
alive	0.003685469	0.17473441	0.52255762	0.15289618	0.09446742	0.11592942	0.02076943	51.2719989	0.65040007
alive	0.987165213	0.47345802	0.50470859	0.37693626	0.38851559	0.41128567	0.04028765	61.95544	1.31357253
alive	0.999938488	0.06500661	0.01483243	0.02146271	0.01391272	0.27170351	0.01197181	61.0925615	0.31807683
alive	4.7e-05	0.04524345	0.02392095	0.01056953	0.00748232	0.13875887	0.05165127	58.7814093	0.30491725
alive	0.000891775	0.03457132	0.00040189	0.19537216	0.16310088	0.52377242	0.13707994	75.9955049	1.12512887
alive	0.006714273	0.00248827	0.00012752	0.01975772	0.04138174	0.13111675	0.02879241	55.7386577	0.39311867
alive	0.000393508	0.00303651	0.07482632	0.00295138	0.00597754	0.00497308	0.00212423	30.2578628	0.11182992
alive	0.999982715	0.66108775	0.2077112	0.29116088	0.24968705	0.51656157	0.07915096	62.6003385	1.18196957
alive	0.020091297	0.42305785	0.84105587	0.43124905	0.28618217	0.45992348	0.21637295	64.086622	1.51237622
alive	0.999973297	0.00956655	0.00710566	0.00579009	0.00667616	0.0090419	0.0060634	33.681944	0.14059971
alive	1.61e-06	0.02228065	0.02207329	0.02185913	0.01585656	0.10495258	0.01039005	55.0073385	0.27170725
alive	0.998974562	0.05836258	0.07885009	0.05310433	0.10732836	0.0831015	0.03078587	49.5157152	0.50039642
alive	6.34e-06	0.03904079	0.00715506	0.02153518	0.01480771	0.36874342	0.01504646	68.0611312	0.38690325
alive	2.84e-06	0.0079253	0.00064945	0.01049468	0.00813107	0.13314882	0.02507452	54.1648626	0.29107576
alive	0.000234158	0.04024966	0.07465769	0.00768424	0.0070296	0.03483046	0.01976478	48.9540756	0.19505996
alive	0.999992847	0.19257373	0.05050741	0.05543516	0.05901692	0.51679254	0.202033	67.4421728	0.88224307
alive	0.000611654	0.20060313	0.40690616	0.17251287	0.11286369	0.30366218	0.15651542	64.0309155	1.11612283
alive	0.978342712	0.68927038	0.99065042	0.5967254	0.48647532	0.34346741	0.18450117	53.5079002	1.86143324
alive	0.999984145	0.53487283	0.02003912	0.1058005	0.09160722	0.45353428	0.06503262	64.6390617	0.92871867
alive	0.000757569	0.02563227	0.04434138	0.00495287	0.00447615	0.02524917	0.01466709	45.4688638	0.17871622
alive	0.999837995	0.40643272	0.63456857	0.13073222	0.20492876	0.25065815	0.02368013	56.6807866	0.84739767
alive	0.452281356	0.02314716	0.00543851	0.01014684	0.01211715	0.0255449	0.00212708	41.9166774	0.2254593
alive	0.00095704	0.34137022	0.65865755	0.24161778	0.08909716	0.40662348	0.12101577	66.9155121	0.91639645
alive	0.999960065	0.29362148	0.48126462	0.03034482	0.02870467	0.24959758	0.03869727	55.3752542	0.59448361
alive	0.999258339	0.31992674	0.03332775	0.04995563	0.05979361	0.25305775	0.04915135	60.466975	0.67773782
alive	1.04e-05	0.05057733	0.00530244	0.11043949	0.06649902	0.5446803	0.11553408	70.1891601	0.75387903
alive	0.998986661	0.10087873	0.00927888	0.03375833	0.03696037	0.33673766	0.15751563	61.9517326	0.62834129
alive	0.001695564	0.15851028	0.3648335	0.06654233	0.04334825	0.06881147	0.02090835	49.8214573	0.4394079
alive	0.999710858	0.05068526	0.00317842	0.0145181	0.00928614	0.28759202	0.02392153	61.1610591	0.35929572
alive	0.99999547	0.17719834	0.00232908	0.02679707	0.03126672	0.24075104	0.02727937	60.7233167	0.53068127
alive	1.12e-05	0.08765507	0.00819123	0.06957324	0.05233556	0.39688218	0.3559826	61.8215561	0.88348091
alive	0.9998945	0.3036249	0.10641833	0.16373532	0.33844253	0.3272194	0.16828123	61.2233579	1.19213589
alive	1.04e-06	0.29959899	0.15494782	0.16500282	0.05650269	0.3839986	0.09319115	62.4557614	0.94798647
alive	0.999973893	0.09497833	0.01558234	0.13592219	0.10832081	0.11023823	0.01412352	48.7974077	0.49001846
alive	0.999970675	0.29807872	0.09528176	0.14688632	0.21164964	0.50919122	0.11583104	67.7262843	1.0802038
alive	0.999527693	0.22325009	0.13035913	0.05626671	0.12984848	0.2720257	0.05698346	60.6256902	0.84311552
alive	0.999993443	0.05781355	0.03807512	0.01502829	0.01519778	0.03677199	0.0195816	44.0827191	0.22248598
alive	0.999810994	0.10965318	0.02701802	0.03121809	0.07384388	0.16108266	0.04716336	57.5326085	0.51381093
alive	0.999661803	0.04310847	0.00337018	0.08850795	0.06651559	0.0888918	0.08363865	46.6934651	0.57842162
alive	0.99989903	0.02098497	0.05771523	0.00701591	0.00940104	0.01433041	0.00142749	37.3198301	0.13455503
alive	0.000949301	0.05360961	0.03242561	0.01754844	0.01858542	0.08470148	0.01879885	56.603539	0.31888675
alive	0.025982622	0.03450334	0.18763952	0.01330106	0.00872458	0.01751128	0.00242014	38.8680905	0.17409794
alive	8.1e-05	0.05318887	0.13817483	0.03978357	0.04653941	0.10178506	0.03334845	56.595993	0.52170992
alive	0.003538908	0.00318577	0.01305261	0.00317768	0.00415137	0.01495331	0.01319697	37.039414	0.13631596
alive	0.999958277	0.03344975	0.05305527	0.00944346	0.01307976	0.03224452	0.00820526	41.9849902	0.25111906
alive	8.09e-05	0.01585374	0.06154863	0.00497824	0.00516454	0.06268412	0.01125316	52.1919549	0.18267259
alive	0.000288865	0.01514316	0.03366648	0.0110687	0.01065758	0.02437404	0.03015616	41.1772043	0.24086144
alive	0.000125576	0.07612947	0.04000738	0.01514408	0.00828698	0.06107767	0.01981839	51.8907964	0.29194713
alive	0.999990344	0.00856647	0.0049743	0.00855917	0.01207723	0.02284735	0.00893611	38.7551934	0.19145794
alive	0.000199031	0.01403059	0.06925426	0.00733632	0.0083086	0.02275584	0.00798159	44.5330083	0.21270689
alive	0.00128695	0.00728893	0.00510713	0.00564837	0.00383202	0.02136998	0.02456712	40.1312053	0.20158285
alive	0.002942564	0.00296078	0.0065842	0.00912737	0.01416955	0.0166249	0.01072126	35.8681113	0.21942282
alive	0.998644054	0.0380624	0.00430438	0.01769773	0.02433055	0.172057	0.01519669	60.3656173	0.33676106
alive	5.66e-05	0.00341373	0.00624614	0.00630059	0.00673086	0.01188056	0.00402225	33.0170095	0.15819052
alive	1.12e-05	0.00471005	0.0007039	0.00631767	0.00582472	0.05106086	0.00885991	46.9136119	0.21323469
alive	0.004594542	0.00325828	0.00742893	0.00237242	0.00329737	0.00848468	0.00096468	33.0010176	0.11119401
alive	9.09e-05	0.00066595	0.00244531	0.00172866	0.00274367	0.00485216	0.00124101	28.3836365	0.07822933
alive	0.999923944	0.02713835	0.00716654	0.0086738	0.00955555	0.02332315	0.00485914	40.0546283	0.20406753
alive	0.002083057	0.00683108	0.02074674	0.00617476	0.00457399	0.01125503	0.00390225	32.9821169	0.18352626
alive	0.998785317	0.00676814	0.00600123	0.01769934	0.03884501	0.03125202	0.02451342	39.5417601	0.37630845
alive	0.999993563	0.0756043	0.08212314	0.0108841	0.01361307	0.04447991	0.01828057	44.2639947	0.2469888
alive	0.026567185	0.09032095	0.25269309	0.10677053	0.08018547	0.07471291	0.02418509	49.2456347	0.51260255
alive	0.997421861	0.04789175	0.20594645	0.00683091	0.00787498	0.01381417	0.00188812	39.351818	0.13208786
alive	1.01e-05	0.00714407	0.00364699	0.0116543	0.01412016	0.06674475	0.08291828	49.6841848	0.24180902
alive	0.999899745	0.00210268	0.00430324	0.00270821	0.003016	0.00381321	0.00154296	26.3095617	0.09705401
alive	0.987354696	0.03597855	0.76198095	0.00613167	0.0116332	0.00935558	0.00134224	33.1596255	0.18240871
alive	0.001877969	0.13003898	0.002858	0.0610678	0.04949911	0.41556448	0.0451411	69.095999	0.58703933
alive	0.000510206	0.01019341	8.7e-05	0.02012492	0.01530304	0.51340026	0.07793065	70.9694564	0.50966818
alive	0.93337208	0.23222993	0.65238935	0.04820626	0.02654151	0.05152099	0.00841891	44.3917602	0.43535855
alive	0.000449789	0.09777394	0.09605755	0.10638011	0.10336234	0.50264227	0.03773801	72.4105418	0.85645683
alive	6.46e-05	0.04980746	0.46679845	0.02204273	0.01939772	0.05721361	0.0155918	51.1152148	0.30251097
alive	0.000115879	0.06243303	0.00701938	0.20272002	0.12530656	0.46904337	0.15510447	65.2910233	0.86865321
alive	0.999989986	0.44649276	0.02154649	0.0696206	0.04383333	0.2495693	0.09100101	58.6050153	0.69347538
alive	0.915542126	0.22345054	0.18046141	0.25452888	0.22415332	0.4063279	0.05277184	64.6241605	1.00069903
alive	9.81e-06	0.18520641	0.05027037	0.08987488	0.01887196	0.61072958	0.21305704	72.1402287	0.64698815
alive	0.999630094	0.26552773	0.01150948	0.04063302	0.02077315	0.44231299	0.00933946	66.3329542	0.38950671
alive	8.81e-05	0.03606593	0.00950682	0.05911014	0.10897604	0.36933979	0.0308849	66.6090429	0.63132785
alive	0.999988198	0.23681834	0.00643412	0.13255285	0.22088444	0.53641707	0.16677883	72.3950028	1.06035538
alive	0.005267122	0.02077514	0.00291278	0.1350724	0.27939206	0.48868236	0.13450603	68.6499536	0.85378833
alive	5.71e-07	0.03791821	0.00112848	0.10090651	0.164445	0.35972625	0.02389353	64.6428883	0.71805723
alive	0.999562085	0.09977093	0.00095058	0.03246931	0.01998831	0.3495467	0.03075609	63.6801302	0.4833287
alive	0.999763072	0.2107241	0.03418539	0.07395049	0.04101941	0.51416624	0.03174738	69.2436993	0.64113781
alive	0.996114016	0.22666326	0.14358948	0.12113597	0.09466825	0.40358555	0.19006379	64.2889738	1.00061633
alive	0.331571281	0.06730796	0.54357678	0.01068069	0.02168008	0.027614	0.00426606	44.6684599	0.24576293
alive	0.999975681	0.27450454	0.00625105	0.1047471	0.06318923	0.4301087	0.03238058	63.0836368	0.76076098
alive	0.996129155	0.07468516	0.00129203	0.06971809	0.04620249	0.42832395	0.37589115	62.520647	0.94358303
alive	0.998947203	0.51919568	0.11058532	0.20491661	0.12228126	0.53704691	0.16913491	64.0314102	1.57662094
alive	0.999682069	0.25758493	0.31076628	0.29234147	0.52979589	0.17534521	0.05715178	55.4295361	0.90953767
alive	0.998757124	0.50187057	0.49874887	0.18514314	0.18852955	0.17736244	0.06075326	52.7126729	0.99399231
alive	0.94284308	0.10617142	0.00828579	0.18556158	0.05124535	0.68845254	0.7244938	67.5798059	1.16339482
alive	0.000200359	0.00755298	0.00110754	0.07067262	0.15043335	0.4793371	0.34568533	66.4147258	0.87425396
alive	1.3e-05	0.01578201	0.00012323	0.12431826	0.06032131	0.59754682	0.3805736	73.8348246	0.88073112
alive	0.99966526	0.3162117	0.83333147	0.06563277	0.08361129	0.06632829	0.03090926	44.4192857	0.5738984
alive	0.99998951	0.46419588	0.00470226	0.22854689	0.18130922	0.75484145	0.08057938	75.1150072	1.06359862
alive	0.99911958	0.3358376	0.50162953	0.06740789	0.0916524	0.41415995	0.09829476	62.9139304	0.89881413
alive	0.781005263	0.10368732	0.00466213	0.36116695	0.27119043	0.57859361	0.67701149	76.6660988	1.46153152
alive	0.999415874	0.4249731	0.53921396	0.33169743	0.42388037	0.19109333	0.03391584	53.2018065	0.98959833
alive	0.999769628	0.44195899	0.15105195	0.38793349	0.38451043	0.60086775	0.58731318	71.5618432	1.80060387
alive	0.426580757	0.426580757	0.496966273	0.524252594	0.159994036	0.60419035	0.720175743	66.35759473	1.54531464
alive	0.426019728	0.426019728	0.468332469	0.171654776	0.297319323	0.321967602	0.097390316	61.87703013	1.230855361
alive	0.002453433	0.002453433	0.004803257	0.00173494	0.00190465	0.00864448	0.002813213	35.20906568	0.100069968
alive	0.524963617	0.524963617	0.098865367	0.265075743	0.216944501	0.468132317	0.185716361	60.84634662	1.188548356
alive	0.50396347	0.50396347	0.152821705	0.664495945	0.658989906	0.643551171	0.19525139	72.69799113	1.611212492
alive	0.103274718	0.103274718	0.282351375	0.024576077	0.038760375	0.051951624	0.017979262	47.95714319	0.301758312
alive	0.004583466	0.004583466	0.055654489	0.002666032	0.00352388	0.002885037	0.001103943	26.35163665	0.088051679
alive	0.205054402	0.205054402	0.053084098	0.226813018	0.042521175	0.651821613	0.405465961	73.5057056	0.936711803
alive	0.025570549	0.025570549	0.106392451	0.061759267	0.059093527	0.067295313	0.007097019	45.59356272	0.37101429
alive	0.118105412	0.118105412	0.019910403	0.044280093	0.04866923	0.106665984	0.013584649	50.13702512	0.367856212
alive	0.050823376	0.050823376	0.001558178	0.129130363	0.096365295	0.737564385	0.600662231	73.83676171	0.863584056
alive	0.002167916	0.002167916	0.001748351	0.008310401	0.01177291	0.034240838	0.008600594	42.55983829	0.231550876
alive	0.45107463	0.45107463	0.213359371	0.315320015	0.230801553	0.59309417	0.12474218	71.62066102	1.324764937
alive	0.005368645	0.005368645	0.002647936	0.004026714	0.004587486	0.009394431	0.001467727	34.22325552	0.098267049
alive	0.04562166	0.04562166	0.003786251	0.011475075	0.00991594	0.052974679	0.016516129	45.02882063	0.251322426
alive	0.089023389	0.089023389	0.003195164	0.210279927	0.123433359	0.5125525	0.474741608	68.68889332	1.252673715
alive	0.46689266	0.46689266	0.043055341	0.158259541	0.109462179	0.404464513	0.091750123	62.1270299	0.969908461
alive	0.285488456	0.285488456	0.826551616	0.121613845	0.040137235	0.180822268	0.034125194	55.14944792	0.703536421
alive	0.443069756	0.443069756	0.919193745	0.454686522	0.222779453	0.515878916	0.226489052	65.8166647	1.340417415
alive	0.046454377	0.046454377	0.368258595	0.01776574	0.010993945	0.023219306	0.018670464	40.01320601	0.274620093
alive	0.460045815	0.460045815	0.628139555	0.157754302	0.015273739	0.415462881	0.035679821	62.65292764	0.686955899
alive	0.228044659	0.228044659	0.141741872	0.204251155	0.089621305	0.550596297	0.670221448	67.73473024	1.162386164
alive	0.11960794	0.11960794	0.264356643	0.069052242	0.036049925	0.250953346	0.111881748	62.24505305	0.630537197
alive	0.051276825	0.051276825	0.164483264	0.025607524	0.010951305	0.029126454	0.005543867	38.75215054	0.263796337
alive	0.30593887	0.30593887	0.410942376	0.143906742	0.048532896	0.244910911	0.023370434	57.6061666	0.655235797
alive	0.188176602	0.188176602	0.101572126	0.203304976	0.124447979	0.672285974	0.219661132	73.95265102	1.064648703
alive	0.273072451	0.273072451	0.571908295	0.124661498	0.018025301	0.273087502	0.456765354	52.12566257	0.87977238
alive	0.649341822	0.649341822	0.102340512	0.281201959	0.153229147	0.633759916	0.196010634	65.78105688	1.341386884
alive	0.013874853	0.013874853	0.065447561	0.004231403	0.00604067	0.014478499	0.002939777	41.48672819	0.123732509
alive	0.001774544	0.001774544	0.050009698	0.001573314	0.003146842	0.002863516	0.001696542	26.58134997	0.077914326
alive	0.196788535	0.196788535	0.067205988	0.044684503	0.049581032	0.118427038	0.010713465	51.94166303	0.369043313
alive	0.420740724	0.420740724	0.1239345	0.106963985	0.063890032	0.582963407	0.034428328	69.00584102	0.843675584
alive	0.288288921	0.288288921	0.002318703	0.056153394	0.029422238	0.409801304	0.096179143	60.76352596	0.795577839
alive	0.086777061	0.086777061	0.021950591	0.033328552	0.047333512	0.238155276	0.053347737	60.76754332	0.543961301
alive	0.063553326	0.063553326	0.003008389	0.156248361	0.080664635	0.656165004	0.865983605	65.65504074	1.263663918
alive	0.006902557	0.006902557	0.007254493	0.005277778	0.009084539	0.01337284	0.001561541	37.01402545	0.144818472
alive	0.005524867	0.005524867	0.007808427	0.005403073	0.004224669	0.020676037	0.006159078	41.04923308	0.150917461
alive	0.020957461	0.020957461	0.000664156	0.014334942	0.027356764	0.058870867	0.005680429	46.49611115	0.278801564
alive	0.578833878	0.578833878	0.007949451	0.069195129	0.040525433	0.319164485	0.060066309	61.54471636	0.755805373
alive	0.006472704	0.006472704	0.013546051	0.00387473	0.00397012	0.021421326	0.003011847	42.41819084	0.134129319
alive	0.016060192	0.016060192	0.00410093	0.013116604	0.014665453	0.064991504	0.048603307	51.30991936	0.336714685
alive	0.017362585	0.017362585	0.006286347	0.009766231	0.010696135	0.059868503	0.025822869	51.73246264	0.271290559
alive	0.670719266	0.670719266	0.032157566	0.354387671	0.225550324	0.759101272	0.069509923	73.01239967	1.32831648
alive	0.000912205	0.000912205	0.002632349	0.002342485	0.002627352	0.002875195	0.001057961	25.2020359	0.088613443
alive	0.003767253	0.003767253	0.00168518	0.001452445	0.00124452	0.003677396	0.001087971	25.6652832	0.076171076
alive	0.011106777	0.011106777	0.001702346	0.010697976	0.005489889	0.049633507	0.055920672	47.36943543	0.251003709
alive	0.004325325	0.004325325	0.000205712	0.045312475	0.075795546	0.335116297	0.123119481	62.94612288	0.574421808
alive	0.062251184	0.062251184	0.913171232	0.013292487	0.00652106	0.013828632	0.006996931	38.11618984	0.200458057
alive	0.345834196	0.345834196	0.21358715	0.310425907	0.301898003	0.546580076	0.162705541	70.49888968	1.574303359
alive	0.14907901	0.14907901	0.015599828	0.023680374	0.012595305	0.153076574	0.021080075	53.75024676	0.365032665
alive	0.008543523	0.008543523	0.000235	0.027101727	0.02644871	0.043933108	0.084903151	41.33778811	0.460729487
alive	0.247896671	0.247896671	0.372303188	0.059182815	0.056947034	0.054722391	0.005661215	42.87879169	0.373568572
alive	0.032352883	0.032352883	0.014211326	0.010059536	0.010978598	0.050609808	0.013707343	51.74258351	0.242949612
alive	0.823198795	0.823198795	0.932172596	0.793796957	0.333999276	0.592169523	0.396489531	61.68405414	2.179368287
alive	0.682750881	0.682750881	0.179417878	0.573290586	0.34793222	0.637944698	0.092261486	68.30675602	1.628334671
alive	0.0080012	0.0080012	0.001482802	0.007091699	0.007438048	0.092799522	0.026015574	53.17109227	0.23856407
alive	0.078223579	0.078223579	0.792690992	0.042655222	0.039492294	0.017488414	0.010619094	35.88077426	0.373132415
alive	0.142904833	0.142904833	0.155275822	0.019687496	0.031804476	0.172006786	0.041151721	60.06453633	0.572859384
alive	0.146605223	0.146605223	0.198411867	0.07780198	0.044021972	0.172034666	0.040778752	56.13303781	0.629948154
alive	0.127792239	0.127792239	0.000666894	0.018766953	0.019553747	0.282663465	0.040696576	61.66989803	0.548692979
alive	0.00598926	0.00598926	0.004129352	0.005897473	0.006117706	0.051687635	0.019627843	46.89672291	0.181539562
alive	0.009711246	0.009711246	0.008924344	0.006668517	0.008909497	0.036734786	0.019369619	46.03860676	0.25859382
alive	0.000792916	0.000792916	0.000811552	0.001626525	0.002189572	0.009732804	0.003026003	34.8669827	0.101574156
alive	0.004358161	0.004358161	0.00241285	0.011869053	0.01108842	0.025933724	0.049055617	38.94761801	0.297807455
alive	0.017348379	0.017348379	0.002497425	0.012077493	0.007023143	0.033812001	0.058440883	41.68997407	0.343055874
alive	0.145656437	0.145656437	0.061794177	0.028547376	0.037496556	0.113512665	0.011367393	53.68423462	0.406825654
alive	0.058150109	0.058150109	0.009966261	0.012254797	0.013558036	0.074265867	0.006194525	51.01061463	0.237220991
alive	0.412486345	0.412486345	0.009145959	0.127260819	0.055000369	0.573722005	0.191006929	70.05183101	0.939794555
alive	0.125548974	0.125548974	0.006804892	0.031387091	0.035260275	0.218418971	0.016382551	58.90334249	0.428019203
alive	0.999995351	0.33863157	0.00746429	0.03792702	0.02627321	0.24055795	0.03543458	58.6291313	0.51472042
alive	0.043081224	0.043081224	0.00263773	0.588366926	0.468617946	0.728987038	0.60360539	77.06152797	1.61009863
alive	0.999980569	0.33498108	0.05252349	0.24594098	0.20906913	0.38498905	0.05267012	60.0864351	0.98879926
alive	0.95597738	0.00750924	6.77e-05	0.19457603	0.24807601	0.66704476	0.56173301	73.4125614	1.48384973
alive	0.757395208	0.23175578	0.83712208	0.05032862	0.04370968	0.04656077	0.01484301	42.3443288	0.53863022
alive	0.022449758	0.01923241	0.00915914	0.01092709	0.01511429	0.10311329	0.01155832	57.191515	0.27707422
alive	0.003368459	0.38547024	0.50000954	0.30888265	0.1326022	0.61827725	0.2330787	71.6193855	1.33596882
alive	0.03307708	0.03307708	0.000359946	0.16915153	0.043669686	0.471432894	0.509443283	66.01576209	1.166315526
alive	0.24663718	0.24663718	0.15917328	0.066748716	0.060862053	0.195735976	0.023423811	58.74530673	0.595982149
alive	0.000852617	0.02281952	0.07244375	0.01949138	0.01634086	0.03388543	0.00675931	42.3847258	0.26600121
alive	0.026325012	0.00487937	0.1184052	0.00371091	0.0040959	0.00357189	0.00107794	27.5599778	0.10022088
alive	4.18e-06	0.46911177	0.17994952	0.31341097	0.07410649	0.57840616	0.10097548	70.4529941	1.10045314
alive	0.999985337	0.12755112	0.00085039	0.02843059	0.01490104	0.59104484	0.07569506	70.0557828	0.63827246
alive	0.00014272	0.15972635	0.00529534	0.45837745	0.11570335	0.67492682	0.69990885	73.5878825	1.36252284
alive	0.912478387	0.13437131	0.03237574	0.09979852	0.06579764	0.53161508	0.15847884	70.6799209	0.86902276
alive	0.999998331	0.23940042	0.00442271	0.05757859	0.04873414	0.49662581	0.04399649	65.5157089	0.66896677
alive	0.995774209	0.02352962	0.28259104	0.01077756	0.0310961	0.01105984	0.00606792	36.658594	0.2310209
alive	0.999987602	0.00516956	0.00703149	0.00348393	0.00404933	0.01275939	0.01048647	33.8339329	0.16397087
alive	0.998500466	0.37450337	0.17351814	0.13806242	0.08832009	0.40898722	0.07733266	64.2991185	0.84307753
alive	0.999993682	0.30679011	0.00378773	0.0465245	0.02112251	0.16304041	0.02903406	51.4907598	0.50115857
alive	0.00101669	0.47245753	0.85531938	0.23866701	0.07826545	0.23017709	0.02749913	52.3045361	1.16411433
alive	0.999958158	0.35652709	0.13015424	0.0286717	0.01643113	0.15012515	0.01486083	53.2873213	0.37314165
alive	0.997826397	0.35437843	0.80305237	0.12461812	0.14137813	0.13169627	0.05146326	48.7827688	0.92154019
alive	0.001222163	0.01180522	0.06769592	0.009167	0.01381463	0.01916128	0.00416397	39.6110713	0.19502016
alive	0.999997616	0.03472088	0.00751404	0.00557093	0.00637826	0.04636147	0.0101898	47.4065661	0.18022034
alive	0.99999845	0.01633895	0.00640455	0.0035691	0.00417591	0.0190582	0.00470398	37.5659138	0.13693973
alive	0.999929428	0.00478626	0.00232635	0.00583232	0.0057169	0.00372715	0.00144877	26.1734068	0.10806968
alive	0.999866009	0.01596619	0.01212448	0.00928005	0.0139536	0.02342421	0.00302874	39.3270671	0.21173766
alive	0.0017596	0.00076908	0.00287593	0.00197485	0.00333467	0.00378368	0.00057897	26.4565766	0.08391473
alive	0.999940515	0.21627392	0.00107715	0.04542703	0.01751248	0.34900096	0.03372603	59.8284245	0.54409388
alive	0.998637855	0.32896537	0.6886422	0.03758429	0.04102986	0.09298521	0.02437204	50.120014	0.49413968
alive	0.042075463	0.042075463	0.001332326	0.009740629	0.007585324	0.029939977	0.003547634	40.35396576	0.181409568
alive	0.110458881	0.110458881	0.506549001	0.021102738	0.016538627	0.020340974	0.005383377	36.77426875	0.232867673
alive	0.339722633	0.339722633	0.010779004	0.039929956	0.019647563	0.462808609	0.033186097	64.40076828	0.532267019
alive	0.010688099	0.010688099	0.001029691	0.014604865	0.01049371	0.071417414	0.01744882	47.71877825	0.295061413
alive	0.999797404	0.10821886	0.25779796	0.02251689	0.03017575	0.02014556	0.00359189	38.5852128	0.27828816
alive	0.999980569	0.23771504	0.00729237	0.27262437	0.23708634	0.44232497	0.21680036	61.9407237	1.16221271
alive	0.0280363	0.0280363	0.00637508	0.008342415	0.007189516	0.022448508	0.003582377	39.91802931	0.176637154
alive	0.00953805	0.00953805	0.000128231	0.089680381	0.111978896	0.658027172	0.202060223	75.41239858	0.794581473
alive	0.042203777	0.042203777	0.05861298	0.055642825	0.107022144	0.05317447	0.016412575	47.67706394	0.421711132
alive	0.076950453	0.076950453	0.000473803	0.023169124	0.024444327	0.294939458	0.093816772	61.15350723	0.56799978
alive	0.999883533	0.45485452	0.01640753	0.25003317	0.16764785	0.6531325	0.07569531	70.6120014	1.08993262
alive	0.428752691	0.46599588	0.14697549	0.05663617	0.02799951	0.24969222	0.05377289	61.3468468	0.69765568
alive	0.960158587	0.3600587	0.02663092	0.31173182	0.13803387	0.23134261	0.03065106	53.2739222	0.7049869
alive	0.001172852	0.24470906	0.67175013	0.10227224	0.0399977	0.1813965	0.0244732	57.9663157	0.55509828
alive	0.999830127	0.46444589	0.09175656	0.19248375	0.1578694	0.36784595	0.35954076	60.2576911	1.39729589
alive	0.007337105	0.0823335	0.04373778	0.04217423	0.03833038	0.25270179	0.07079987	66.2084103	0.58044277
alive	3.19e-06	0.21849942	0.14069952	0.11955202	0.0622592	0.41234344	0.25925344	65.7520652	1.0336557
alive	0.136500493	0.136500493	0.104084216	0.027459245	0.031792745	0.033264626	0.011594974	43.83912683	0.305806864
alive	0.012412868	0.38080204	0.00696384	0.05717477	0.01203829	0.19512405	0.01368332	56.1613441	0.57484247
alive	0.996591449	0.77813369	0.77769423	0.29855502	0.13454929	0.32027096	0.11598099	54.6839476	1.15180336
alive	0.467997909	0.467997909	0.112032786	0.096272908	0.059010658	0.30227682	0.05835497	59.87799764	0.767240077
alive	0.046489473	0.02862782	0.19500567	0.01421314	0.01088074	0.02152481	0.00382263	40.5918181	0.21174373
alive	0.000452321	0.00605402	0.03914833	0.00528802	0.00680045	0.01364566	0.00871243	37.2465551	0.14958105
alive	0.000904015	0.22521195	0.07535205	0.22354501	0.07023565	0.70508808	0.14168054	76.5053511	1.00416265
alive	0.999978662	0.14387096	0.00237229	0.05770238	0.05946556	0.33314598	0.13831748	62.0925605	0.74878499
alive	0.023135332	0.023135332	0.002402669	0.29757607	0.369635403	0.611161709	0.133798599	80.84461689	1.22871466
alive	0.993667424	0.82405907	0.6769923	0.2438449	0.04534627	0.43092152	0.08830021	57.3072374	0.97540505
alive	0.987896323	0.35961616	0.07241291	0.04462614	0.04265718	0.36157981	0.01369167	63.5991871	0.69551602
alive	0.013680409	0.49115136	0.0631311	0.21623874	0.06750707	0.58023328	0.08028024	73.6386299	1.14080906
alive	0.999772251	0.33011544	0.73734391	0.10208777	0.16357756	0.30951348	0.1407436	60.4510307	1.08855896
alive	0.999829173	0.19065613	0.27883446	0.04605215	0.0375189	0.08572888	0.0716089	47.3935664	0.52733611
alive	0.822475791	0.19019729	0.4896521	0.03466229	0.03925547	0.1302885	0.05846546	55.0533354	0.63601919
alive	0.945991099	0.13789742	0.4936552	0.03839824	0.05690546	0.05702849	0.01411688	47.9360312	0.4347543
alive	0.521926582	0.521926582	0.209764749	0.259250015	0.069471076	0.354438692	0.018297387	59.52905416	0.979725495
alive	0.347596765	0.347596765	0.004065365	0.148186073	0.077358007	0.502519429	0.032269154	65.37914276	0.742157549
alive	0.99995923	0.16834725	0.0864211	0.04778221	0.08476005	0.25148854	0.15517406	61.0978901	0.75412035
alive	0.962613404	0.26113272	0.77226299	0.26649758	0.34923607	0.14882316	0.24343018	51.5176475	1.11709066
dead	0.389083952	0.389083952	0.128765047	0.193135053	0.169677481	0.563156664	0.103830218	72.17094898	1.286024451
dead	0.016212391	0.53716666	0.10570853	0.42987552	0.15011324	0.40268528	0.06716165	62.8053427	1.14074476
alive	0.999981761	0.25220329	0.00109277	0.09212513	0.07389084	0.67185789	0.66325617	67.6494539	1.38881803
alive	0.000380418	0.34973097	0.31319997	0.35096458	0.09531219	0.63391447	0.85922021	64.0160799	1.24361277
alive	0.422482997	0.422482997	0.010885388	0.93169558	0.932315469	0.72720778	0.185383216	83.156389	2.198199332
alive	0.217356786	0.217356786	0.082143992	0.109724313	0.127085194	0.2239317	0.065531328	58.00253153	0.789307952
alive	0.096112691	0.096112691	0.012648468	0.63379389	0.323002845	0.750189185	0.773211658	82.10383654	1.622450203
alive	0.000703259	0.37774411	0.68628263	0.42118418	0.25080398	0.56031996	0.27925846	71.0754693	1.74022913
alive	0.001470965	0.14648905	0.01052541	0.27643988	0.25871581	0.60106438	0.38077703	76.3027072	1.21930875
alive	0.999849916	0.28347248	0.03337966	0.09335636	0.12035165	0.31748983	0.05591207	60.9948397	0.92251107
alive	5.88e-06	0.14271994	0.04858305	0.44677958	0.22610867	0.75893164	0.2536923	74.3455946	1.35463193
alive	0.98174715	0.90370506	0.96009451	0.86997664	0.7057234	0.61110902	0.13458812	58.6755455	2.72711188
alive	0.999998093	0.48311087	0.05932043	0.11642343	0.10745262	0.43602282	0.01882721	61.6318643	0.6888248
alive	0.000756332	0.24689232	0.12277197	0.04469316	0.02960308	0.15222389	0.0433865	59.0198934	0.63743517
alive	0.001405635	0.2485216	0.0809382	0.05907128	0.0272123	0.18348098	0.01719487	58.6270571	0.55805966
alive	0.999706089	0.53161323	0.77630949	0.1604791	0.17987345	0.3181577	0.05269304	59.2208087	1.07391752
dead	0.999949932	0.67441183	0.04969193	0.82012385	0.85792834	0.69169474	0.07432854	71.6781735	1.86572641
alive	7.73e-05	0.10046651	0.17559384	0.05317498	0.03402839	0.07172818	0.0944373	47.6312429	0.60594533
alive	0.7778337	0.7778337	0.223780468	0.841998935	0.826160073	0.733202517	0.315679044	70.28892636	2.387724519
alive	0.011003535	0.04635961	0.13730146	0.01011467	0.00953768	0.1708491	0.02583195	62.3618722	0.31940371
alive	0.232082933	0.232082933	0.09632583	0.446123958	0.661737084	0.400545418	0.214369282	68.11178923	1.592649519
dead	0.999950886	0.4986026	0.66028541	0.14640799	0.18102214	0.38250986	0.06378162	60.1993799	1.10040724
alive	0.390871316	0.46377745	0.28531751	0.10518992	0.04852077	0.12205996	0.02136384	51.1051774	0.6558425
alive	0.196127862	0.196127862	0.116222501	0.075053535	0.048662383	0.367797315	0.1283409	68.85156631	0.697220266
alive	4.17e-06	0.266889185	0.009730455	0.066806778	0.013359434	0.527670741	0.118136846	68.29327345	0.627692938
alive	5.04e-06	0.148966715	0.048958156	0.072678395	0.032639325	0.196305767	0.044316489	55.39854169	0.773030967
alive	8.23e-06	0.45057708	0.023980336	0.679866731	0.254907042	0.57332623	0.164071426	63.05081248	1.590838134
alive	1.72e-05	0.448698163	0.121524632	0.86352402	0.688596427	0.375176787	0.078588367	59.2933774	1.398458034
alive	1.72e-05	0.448698163	0.121524632	0.86352402	0.688596427	0.375176787	0.078588367	59.2933774	1.398458034
alive	1.72e-05	0.448698163	0.121524632	0.86352402	0.688596427	0.375176787	0.078588367	59.2933774	1.398458034
alive	1.77e-05	0.238709792	0.092964604	0.089027725	0.017200423	0.146385595	0.074735597	51.90605521	0.712952912
alive	2.62e-05	0.389881074	0.157985792	0.349041969	0.180505693	0.476343215	0.104602486	65.09091854	1.321041286
alive	2.64e-05	0.028604083	0.002940937	0.070538566	0.037544735	0.641397774	0.029860996	74.64067936	0.583372898
alive	2.97e-05	0.467016548	0.896577597	0.118470155	0.009477289	0.220638409	0.069391221	54.66373563	0.647140518
dead	3.08e-05	0.662674487	0.745343566	0.633098006	0.1068701	0.493437439	0.21169202	58.6637795	1.817660034
alive	4.18e-05	0.620231628	0.154786259	0.91532582	0.559209347	0.738350153	0.458377749	74.86557364	2.005425841
alive	5.06e-05	0.885718524	0.253429681	0.807788312	0.166794434	0.755573869	0.292800903	69.96668577	2.2903274
alive	5.61e-05	0.32556504	0.040729314	0.065383732	0.025493683	0.266351193	0.013980174	59.7039938	0.759255439
alive	6.09e-05	0.005618004	0.010552441	0.007217075	0.004962855	0.033724695	0.004615617	42.07156301	0.180318691
alive	6.4e-05	0.027823063	0.073429488	0.009344464	0.008248934	0.024826631	0.018566621	43.14107597	0.244500935
alive	6.8e-05	0.365392238	0.199359789	0.095503688	0.026416261	0.202921644	0.04827413	57.77302384	0.611003302
alive	8.71e-05	0.201035112	0.373800695	0.089255221	0.024128132	0.175839201	0.1155544	52.85702348	0.757400468
alive	9.43e-05	0.563457549	0.039088849	0.420942158	0.063336477	0.766616762	0.039736237	78.82112861	1.220570654
alive	0.000118164	0.636731982	0.723206997	0.34501332	0.072744511	0.26300329	0.021815604	48.78800213	1.503875405
alive	0.000130024	0.109303474	0.154643774	0.068040103	0.045667723	0.049736667	0.012138212	42.73147881	0.607700422
alive	0.000131843	0.619947731	0.378466964	0.908166409	0.643139958	0.7224347	0.168757066	79.57140207	2.004286945
alive	0.000202629	0.675069213	0.926736891	0.529749334	0.054054327	0.467822641	0.126210481	60.73996425	1.605295837
alive	0.00020396	0.455965042	0.047218144	0.462770313	0.12729007	0.723357975	0.437112659	71.66540027	1.764977425
alive	0.000238871	0.504555941	0.726821244	0.42369023	0.071880355	0.550554097	0.069599144	66.60131216	1.221473888
alive	0.000241479	0.847888708	0.231231317	0.649517477	0.066685222	0.60525775	0.135916457	62.50306368	1.442242563
dead	0.000245604	0.369620979	0.745689988	0.862308443	0.805262327	0.511767864	0.15890862	68.89013648	1.731446683
alive	0.00025217	0.394246936	0.102166474	0.353183538	0.075162746	0.433299363	0.085473396	63.74633312	1.435960531
alive	0.000279066	0.585807323	0.385884613	0.769080341	0.492862582	0.602473617	0.327278256	68.59263182	1.969954818
alive	0.000330083	0.129266873	0.205492556	0.013731687	0.005558941	0.05118319	0.022755999	48.82398546	0.271333102
alive	0.000341756	0.584683239	0.576339304	0.682845354	0.435690731	0.332622021	0.077583164	57.74513483	1.388309598
alive	0.000360094	0.877005816	0.6945858	0.81461668	0.133444801	0.762060106	0.418229789	68.67505312	2.443698794
alive	0.00056062	0.845413864	0.719718456	0.935527682	0.662970603	0.369603693	0.015608648	52.69730091	1.841547489
alive	0.000608515	0.375224769	0.009999451	0.591896415	0.541518807	0.696470141	0.606936634	72.40130901	1.997919977
alive	0.000630064	0.368820935	0.190196767	0.092602462	0.032367524	0.139763519	0.018212942	51.82968378	0.690029785
alive	0.000638962	0.333425909	0.613640368	0.109410681	0.062886551	0.121377632	0.052282874	51.87220573	0.69061175
alive	0.000657955	0.130067468	0.028399836	0.195464313	0.190619886	0.326707989	0.148495525	65.67412019	1.396277994
alive	0.000675075	0.8324669	0.935993969	0.875681639	0.249454677	0.716090262	0.627116323	67.22287536	2.423356622
alive	0.000681459	0.857107222	0.721386194	0.894493818	0.416488975	0.756937325	0.590403855	68.72520447	2.278753072
alive	0.000709923	0.444287568	0.113674365	0.292723864	0.143785641	0.456277639	0.104297556	65.83408117	1.439879388
alive	0.000782039	0.388328344	0.017245986	0.268513888	0.144893706	0.629667103	0.091467008	78.30578089	1.291523427
alive	0.000807677	0.498790026	0.714136899	0.316123575	0.115543209	0.372040391	0.109664798	60.03646255	1.256802529
alive	0.000814312	0.598188341	0.033748891	0.398672789	0.105097517	0.554327846	0.200098738	66.85443521	1.435854882
alive	0.000842007	0.724457264	0.107129626	0.492272794	0.107849777	0.627602041	0.23227258	64.55218196	1.871491373
alive	0.000860002	0.618172646	0.154038027	0.538950503	0.235662177	0.23376134	0.030703476	52.71624923	1.409067959
alive	0.000963857	0.567956686	0.439804792	0.267602444	0.068139888	0.288694531	0.066170849	57.63301849	1.296800971
alive	0.001103964	0.454375625	0.296354413	0.630659223	0.425702184	0.558569551	0.400260329	73.97102118	1.790692359
alive	0.001157261	0.173168659	0.011403224	0.578992248	0.380713999	0.621767998	0.156950429	78.15682292	1.912477911
alive	0.001159734	0.192349076	0.837777615	0.10480047	0.062353093	0.07600946	0.013182627	45.8819896	0.621696077
alive	0.00121164	0.700876117	0.443887055	0.726223171	0.37883991	0.423430473	0.055242699	59.43550467	1.718770266
dead	0.001300302	0.560714781	0.103741221	0.469954401	0.186753154	0.649302304	0.162970722	75.68606734	1.601150185
alive	0.001350593	0.550877869	0.797846556	0.408895463	0.149266317	0.30874604	0.073852032	58.14005136	1.278483421
alive	0.00138216	0.604244828	0.740989327	0.435298413	0.11526452	0.622328818	0.155286461	68.57655644	1.362950355
alive	0.001395114	0.556099474	0.697559476	0.502598643	0.269560874	0.318848103	0.12450213	57.0273757	1.416220963
alive	0.001460877	0.669183969	0.399002343	0.734293163	0.321606606	0.445578188	0.101192169	61.07873917	1.697971225
alive	0.001463609	0.382817805	0.730455399	0.464582264	0.274236739	0.237871259	0.036419407	56.16676807	1.125187054
alive	0.001650987	0.604106009	0.517491043	0.2694318	0.048268765	0.287397087	0.058358744	55.37440181	1.327415407
alive	0.001803859	0.019367062	0.044145126	0.006679288	0.006738147	0.011069665	0.006761676	38.242504	0.169132724
alive	0.001888186	0.061590772	0.101490609	0.030472109	0.039980769	0.026813647	0.007840417	39.66599405	0.474883504
alive	0.001939356	0.580262959	0.095813155	0.849725902	0.743148983	0.586199582	0.074348524	69.3454206	2.040744573
alive	0.001961268	0.909316063	0.29231295	0.886584222	0.293008417	0.799199283	0.172134072	71.53454423	2.448784113
alive	0.002095444	0.296800315	0.691033781	0.380671144	0.208742067	0.169344157	0.060493335	51.84836388	1.005787775
alive	0.002291605	0.345238566	0.564463675	0.090660676	0.059711911	0.076167531	0.025044626	45.40475309	0.729884505
alive	0.002293599	0.321935922	0.921580911	0.335154027	0.146821707	0.270628303	0.054937229	53.58368158	1.414529681
alive	0.002306394	0.631412089	0.164867088	0.279586047	0.03643224	0.264841318	0.1676936	52.64297724	1.181148887
alive	0.002312928	0.467898816	0.894796312	0.267352521	0.026386047	0.663595378	0.560115457	70.19515038	1.099080369
alive	0.002510998	0.450214058	0.805108488	0.234202921	0.092377789	0.302304864	0.07128571	59.84337926	1.104326174
alive	0.002522834	0.338243604	0.585083187	0.113628395	0.026866108	0.089866646	0.028730612	47.12705314	0.741592273
alive	0.002524716	0.52462697	0.301327825	0.652270198	0.322397947	0.661576211	0.622070193	74.25152063	1.548569947
alive	0.002555784	0.423119336	0.534620464	0.244868129	0.105907299	0.420414925	0.079923399	62.83671856	1.381135285
alive	0.002836561	0.622563958	0.230708674	0.838219047	0.626187742	0.693699837	0.196172014	77.85513401	1.996071935
alive	0.002864002	0.439115316	0.648494184	0.30694434	0.212332964	0.261758149	0.1063179	57.3818326	1.123768315
alive	0.002880611	0.473826975	0.070826665	0.164109394	0.039916877	0.131637231	0.019414268	48.12926948	0.844996348
alive	0.002895588	0.849619448	0.314668566	0.883748531	0.353729069	0.800472438	0.203150913	73.39336276	2.273950726
alive	0.002984402	0.646642864	0.859043598	0.372483999	0.093903176	0.38370648	0.025266798	53.57249975	1.79040879
alive	0.003342634	0.014545172	0.019583613	0.016075505	0.012264585	0.018933468	0.007964252	37.25591898	0.237665679
dead	0.003522672	0.577105105	0.33136043	0.781302571	0.528052926	0.657219768	0.265587002	75.08118153	2.388172895
alive	0.003555094	0.054689039	0.071753241	0.025467075	0.01368225	0.037490342	0.010081322	40.47648311	0.487276912
alive	0.003569071	0.628083766	0.759393752	0.777195752	0.56960535	0.267785549	0.038647454	53.30734253	1.403228939
alive	0.003788757	0.449097216	0.974219441	0.326097101	0.092064604	0.100821376	0.016490966	42.35330522	1.003644839
alive	0.003978875	0.678540051	0.045858461	0.173012212	0.015432701	0.553121686	0.015109689	65.02298713	0.897116065
alive	0.00411702	0.854026437	0.861075878	0.964166701	0.85398531	0.679423213	0.045024622	65.80634117	2.618079484
alive	0.004765671	0.620528042	0.87450093	0.863325536	0.723029315	0.546888411	0.132305637	67.94758439	1.815992296
alive	0.004792178	0.748201668	0.482951462	0.769629002	0.399027109	0.60656172	0.232007861	69.57067847	2.291390598
alive	0.004823355	0.520010412	0.02472185	0.615207553	0.326539725	0.704668105	0.517567277	75.80935955	1.742720604
alive	0.005587535	0.564059198	0.693912923	0.309870034	0.116323903	0.177306041	0.014497153	45.62720358	1.201766357
alive	0.006319124	0.589814007	0.849670291	0.613313317	0.284296036	0.585618258	0.081053287	62.14610934	2.122525573
alive	0.006769989	0.729388475	0.72321111	0.694229603	0.267257899	0.508625925	0.078801893	62.11200953	2.098351419
alive	0.006906791	0.298194647	0.313907325	0.040055033	0.012032527	0.073675759	0.029128889	47.60096073	0.617287122
alive	0.00695808	0.420180261	0.903727829	0.557857335	0.402872741	0.173103735	0.079722054	51.55337453	1.201519892
alive	0.007058627	0.558199286	0.976938665	0.475759208	0.277551115	0.283325195	0.22102493	55.39271832	1.352782845
alive	0.007232309	0.645587146	0.733241796	0.399187744	0.082127996	0.560251772	0.055216063	65.61845541	1.433681697
alive	0.007345514	0.590112448	0.885009527	0.566315055	0.220027447	0.411388993	0.202588469	61.77687645	1.332260668
dead	0.007513301	0.374309629	0.4192442	0.160845384	0.086944744	0.241110548	0.227223396	59.21977758	1.38458252
dead	0.007541935	0.578624487	0.26875338	0.458854526	0.306088865	0.57144171	0.103243366	72.74388671	1.94521606
alive	0.007703688	0.45616132	0.760285199	0.652198553	0.4827528	0.411368728	0.351207972	62.27827668	1.725333333
alive	0.008251396	0.386362195	0.90918225	0.25326556	0.174411893	0.192037478	0.140356049	51.51237845	1.228161454
alive	0.00841252	0.628578246	0.059394397	0.77878958	0.273428947	0.737933517	0.179116905	80.13839126	1.688772291
alive	0.008571875	0.377799869	0.776333988	0.213549256	0.164815933	0.226508394	0.029855138	49.77791309	1.105300263
alive	0.008723792	0.767050505	0.985487878	0.763105512	0.293702334	0.266628653	0.035502378	47.488904	1.705746949
alive	0.009342721	0.111240029	0.001154928	0.107108712	0.070827842	0.597498417	0.311710566	74.59939122	1.220845506
alive	0.010005363	0.621767461	0.049178362	0.556250691	0.374822348	0.478826106	0.024517357	63.06980252	1.432584673
alive	0.010036707	0.544222534	0.93441242	0.385037333	0.196213782	0.231384292	0.155428842	53.33935618	1.279425472
alive	0.010140684	0.95348829	0.296018451	0.885680616	0.252946377	0.741446078	0.050491672	64.06694055	2.00318113
alive	0.010140684	0.95348829	0.296018451	0.885680616	0.252946377	0.741446078	0.050491672	64.06694055	2.00318113
alive	0.010170863	0.309999853	0.71075511	0.200174257	0.129675239	0.340976655	0.251459628	62.45536208	1.227263883
alive	0.010848479	0.787633955	0.686495006	0.570725024	0.220970511	0.546663821	0.035988625	62.40974665	1.749981046
alive	0.01097953	0.213882416	0.533274949	0.246932328	0.27858451	0.099196993	0.023562739	46.10899091	0.938379392
alive	0.011322003	0.51454699	0.793243289	0.38256073	0.263396084	0.308305979	0.041253567	52.0675838	1.813615113
alive	0.011338	0.098658957	0.001667689	0.649637938	0.30225876	0.789524734	0.825539708	79.3738842	1.643377692
dead	0.011450345	0.770910025	0.426496327	0.800051987	0.505273342	0.655945599	0.115449488	69.10034418	2.084034681
alive	0.012605457	0.022399928	0.26162526	0.026956726	0.022404391	0.014254873	0.005935668	33.28042328	0.309476946
alive	0.013414895	0.413871288	0.845206678	0.307248563	0.127148926	0.329416007	0.113045767	59.18010473	1.398957372
alive	0.014779345	0.676735759	0.13974227	0.640307069	0.278508127	0.667784333	0.197952375	75.26872158	1.643760353
alive	0.015685307	0.688144147	0.920993328	0.664582431	0.34362787	0.345817924	0.076510295	52.59082317	2.023977339
alive	0.016755015	0.562066257	0.933915377	0.471589535	0.26395762	0.35810703	0.030987849	50.88732243	1.953211427
alive	0.016904093	0.810260534	0.921383798	0.577466547	0.129437774	0.390589803	0.075892083	54.42113876	1.57820195
alive	0.01693462	0.861286461	0.468676805	0.802024066	0.269399583	0.747032583	0.092416435	74.29178357	2.158553302
dead	0.018850064	0.417043984	0.735685408	0.234942347	0.213038012	0.179168493	0.012374456	47.18006551	1.276904941
alive	0.01912442	0.593951166	0.969231248	0.362247765	0.082497336	0.251463979	0.179547116	52.15176344	1.182785332
alive	0.019243013	0.556414962	0.326951265	0.539003134	0.177276701	0.724431217	0.089468494	76.74992085	1.645532399
alive	0.019682514	0.711139321	0.233106226	0.56877774	0.180202529	0.649063706	0.123163722	71.71904445	1.735109687
alive	0.020907849	0.285912067	0.079759389	0.250709236	0.154380858	0.541576922	0.256949633	72.10168242	1.391590685
alive	0.021233762	0.513402581	0.078635298	0.279253095	0.116916642	0.468284398	0.167668134	66.8992579	1.41486913
alive	0.022160299	0.596931934	0.085334919	0.230243281	0.061279338	0.397568434	0.054612521	62.218225	1.066241935
dead	0.022297837	0.574127972	0.856416762	0.602208495	0.328359187	0.44649002	0.14406535	64.0850246	1.482095271
alive	0.023165563	0.366121233	0.575852334	0.181137547	0.117010288	0.29825595	0.079538912	61.02483273	1.067663282
alive	0.023563096	0.608968556	0.268861532	0.430078715	0.199978009	0.173619524	0.07985682	48.67925644	1.360404193
alive	0.023720603	0.247414723	0.791467786	0.215381101	0.248883486	0.10737469	0.017644001	44.63469982	1.061942279
alive	0.024079654	0.570760071	0.857937276	0.373908907	0.129131973	0.360272884	0.065714113	58.25181007	1.427101791
alive	0.024638742	0.315264642	0.322445154	0.092875838	0.033806261	0.043150611	0.032165337	39.79476988	0.626866296
alive	0.025190221	0.545893431	0.965653419	0.469658613	0.203482687	0.396693736	0.305585772	60.04067659	1.628872305
dead	0.02524008	0.43286854	0.07553418	0.509610951	0.389752477	0.589416623	0.084047347	74.21053052	1.945301592
alive	0.025878891	0.677595735	0.958919525	0.619668663	0.156083703	0.508850336	0.113011919	63.0869925	1.63431868
alive	0.026024496	0.603813648	0.034224048	0.505200982	0.286482543	0.553167403	0.210442707	74.50881004	2.17209354
alive	0.026703779	0.230205372	0.858693719	0.104522556	0.058727652	0.068574689	0.008122254	41.06941223	0.62885046
alive	0.026720565	0.677052379	0.313224435	0.439363867	0.101419516	0.596450031	0.109655418	69.94549036	1.923334152
alive	0.02780409	0.409871012	0.030378137	0.10687948	0.04518817	0.488542557	0.036193956	69.10592914	0.860850513
alive	0.031255264	0.458528072	0.070286326	0.710299611	0.643127263	0.612178922	0.223859251	75.11507869	2.027857155
alive	0.032007605	0.380270898	0.83077246	0.297974408	0.275555849	0.142476618	0.043777809	49.51953292	1.098025665
alive	0.032125525	0.504460096	0.373681217	0.34491241	0.085666709	0.635204136	0.090641759	70.93753219	1.43068552
alive	0.032963604	0.568680882	0.26708591	0.425393045	0.172852978	0.109537162	0.034176178	43.2361722	1.179228351
alive	0.033340987	0.484758437	0.935880303	0.297839373	0.143671408	0.166152611	0.021792904	45.16479373	1.21697776
alive	0.033625681	0.378014714	0.052532911	0.391598672	0.262074947	0.557151198	0.240799338	73.60789776	1.384218484
alive	0.035939161	0.832487702	0.138689652	0.933939695	0.728886902	0.638354242	0.173833579	67.84000993	2.515400946
alive	0.03627561	0.677539885	0.760777116	0.539010108	0.241259828	0.331812769	0.167008936	58.67546201	1.630045921
alive	0.046550546	0.602604032	0.701725304	0.580805361	0.304954529	0.562626719	0.165925533	67.21397042	1.848266274
alive	0.046764523	0.36764437	0.915912807	0.082254931	0.039861262	0.197320685	0.057545226	51.60323977	0.916650444
alive	0.04883467	0.339292705	0.209918231	0.346363395	0.197898909	0.504729211	0.105404615	74.1748035	1.271504015
alive	0.055869929	0.183686659	0.681948662	0.144750074	0.147751123	0.212602213	0.068933479	55.98985553	0.851331875
dead	0.056248415	0.537292719	0.852005601	0.315531224	0.197710499	0.299829334	0.201464698	54.97095585	1.538992822
alive	0.058759343	0.529316366	0.808894277	0.593526065	0.50454092	0.224139661	0.032721486	53.69258523	1.322538406
alive	0.063420616	0.47077626	0.927273273	0.435937703	0.322892666	0.274784237	0.033067379	49.74295497	1.72045961
alive	0.064034648	0.115605287	0.001051367	0.730856299	0.732222319	0.52368933	0.184830129	77.03157663	1.590316147
alive	0.065838076	0.264793307	0.881081223	0.177377313	0.193518117	0.053175386	0.010714886	37.00665534	0.923503041
alive	0.067128427	0.679178953	0.86129725	0.252584755	0.067685954	0.253415585	0.024518851	50.10690093	1.339876652
alive	0.068588652	0.564548492	0.812703073	0.29058519	0.140193999	0.371416003	0.042071227	58.80091786	1.228623688
alive	0.071731143	0.655862689	0.755314648	0.568251967	0.272536963	0.324544668	0.185781509	56.32574558	1.482944787
alive	0.07289587	0.568631232	0.922987998	0.396030277	0.153421313	0.422913432	0.230049208	62.04536557	1.525053233
alive	0.075776018	0.780934095	0.357483208	0.864738882	0.465881944	0.685506642	0.317689955	71.23885155	2.06956163
alive	0.076290563	0.731428206	0.39936468	0.554527283	0.168412372	0.561133265	0.206512764	67.14365482	1.635508388
alive	0.079657584	0.798372865	0.128036737	0.561267018	0.224765047	0.668572247	0.074559905	70.327878	2.130040079
dead	0.081830092	0.613728106	0.575285614	0.458017856	0.163061172	0.614843547	0.069569021	68.73996854	1.618973017
alive	0.085006312	0.569519162	0.957695365	0.350648224	0.196532071	0.13841708	0.033930086	45.80424726	1.188806817
alive	0.089577608	0.44777146	0.749390066	0.16354394	0.11072164	0.097318724	0.049424674	46.41566873	0.880491212
alive	0.091170341	0.627450109	0.153893486	0.634209812	0.427047998	0.631717861	0.100205041	73.42652082	1.939171702
alive	0.097422428	0.479338497	0.305100948	0.727750063	0.675250888	0.471900225	0.134978965	67.44500995	1.874184608
alive	0.098957516	0.289613008	0.136501059	0.106244572	0.037014682	0.3941046	0.086155646	64.67394829	0.952115208
alive	0.09969075	0.525301456	0.364650935	0.268763214	0.124147579	0.491966724	0.08002539	66.17968082	1.511425972
alive	0.102213606	0.463390142	0.21985279	0.374760777	0.266139507	0.573892415	0.190658033	74.0704298	1.498847306
dead	0.10323406	0.607411504	0.870828032	0.333765864	0.115569174	0.222359821	0.071396671	49.56432879	1.443817616
alive	0.104511552	0.579579055	0.748915255	0.726807415	0.6620906	0.575933754	0.262210697	69.98856664	1.9347772
alive	0.105695277	0.583473086	0.27124536	0.269708395	0.044309642	0.509178817	0.052359093	65.71002603	1.2591061
alive	0.112403013	0.643168569	0.603905559	0.337582141	0.113218836	0.392528027	0.129182979	58.47833753	1.647578329
alive	0.113257132	0.843659222	0.970716774	0.826981127	0.40005368	0.516390026	0.404633194	57.28671551	2.408115566
alive	0.113408916	0.729649365	0.964363098	0.657939017	0.238423482	0.463765413	0.156404838	60.18012762	1.86470449
alive	0.117987111	0.525976121	0.794819772	0.281118184	0.107821748	0.335903645	0.075577177	57.27300048	1.46612823
alive	0.119704828	0.581331611	0.921033978	0.54856199	0.407052428	0.27939266	0.05129867	51.98609829	1.622691303
alive	0.123008572	0.486499071	0.90375942	0.123355888	0.039608955	0.083345622	0.01208665	43.6984539	0.710895509
alive	0.124593705	0.827708185	0.935479999	0.620715737	0.206944585	0.570487797	0.356953114	62.85144091	2.143395394
alive	0.126323119	0.834087908	0.511628926	0.518772304	0.117215171	0.540503561	0.070061646	60.50481796	1.885581613
alive	0.12905027	0.537198842	0.751802385	0.51873219	0.24026984	0.430752456	0.35477072	62.88966537	1.904285252
dead	0.129407823	0.42371282	0.892026961	0.198652878	0.109478548	0.238927692	0.179466695	53.85008454	1.406109333
alive	0.130031601	0.692547619	0.203336656	0.334555984	0.118224569	0.486461997	0.0640058	63.612324	1.239148751
alive	0.131945699	0.653310835	0.785826266	0.323414981	0.118448876	0.20158127	0.038514096	51.42561793	1.100179031
alive	0.133764058	0.602858126	0.026003363	0.845894217	0.694520593	0.399950683	0.02982673	61.59514189	1.597275138
alive	0.137776956	0.430822551	0.829230964	0.38703689	0.380984873	0.15319711	0.110887527	48.22723269	1.424461454
alive	0.137891054	0.703541934	0.94159472	0.580385625	0.182693735	0.424054801	0.088400684	57.9276979	1.628446579
alive	0.13990663	0.771259606	0.83163619	0.556965053	0.206670448	0.320791245	0.05684581	53.53591442	1.666021794
alive	0.140227035	0.541872561	0.151070729	0.642594755	0.471445858	0.643654823	0.12653859	76.3035059	1.932966411
alive	0.151529431	0.737269461	0.670845926	0.518182456	0.156659931	0.460053682	0.024727598	59.85967517	1.434127241
alive	0.152534634	0.657058418	0.412184536	0.411585331	0.103597686	0.516590238	0.142329395	67.4037993	1.254623532
alive	0.153889239	0.741963506	0.694364429	0.714973688	0.52757895	0.397713244	0.064086467	57.47747421	2.185322493
alive	0.160698041	0.759064019	0.37468043	0.649482012	0.357949555	0.321272165	0.076907113	56.62997365	1.41311124
alive	0.169776648	0.70046401	0.964347243	0.547834396	0.204899803	0.548843265	0.186791226	61.09213829	2.185113728
alive	0.17015782	0.32738018	0.014244115	0.264990062	0.129148677	0.511648357	0.142214388	73.99965525	1.410646588
alive	0.175366625	0.230321482	0.427466899	0.153686583	0.091292761	0.078096271	0.017472699	38.78053427	0.967828631
alive	0.177230552	0.519412637	0.378140688	0.337079883	0.281245857	0.290457577	0.069343187	55.61525226	1.905505657
dead	0.182197317	0.647477388	0.816619933	0.534761786	0.29459402	0.352118045	0.059653562	58.01723599	1.417930871
alive	0.188219279	0.51474458	0.185552627	0.237720609	0.170297325	0.17299585	0.02687485	48.13665748	1.185127348
alive	0.203334764	0.173813388	0.005895513	0.707069516	0.753911495	0.449840665	0.108355746	77.43921876	1.777918637
alive	0.20403029	0.784483075	0.83692944	0.765858889	0.437281489	0.641689122	0.081571527	67.16698408	2.497870922
alive	0.219101161	0.825225592	0.044707939	0.589104354	0.119744435	0.601762176	0.126331866	61.89636588	1.736064553
alive	0.227555707	0.815658271	0.861674666	0.811790109	0.44519183	0.622102797	0.218000934	65.91428518	2.087443769
alive	0.239872992	0.499983788	0.074526221	0.874382257	0.86578697	0.566364467	0.057167139	73.40235114	2.245324552
dead	0.270198524	0.668460965	0.344968855	0.846988142	0.78706187	0.58996433	0.091090448	69.0628767	2.174493074
alive	0.273160279	0.803285837	0.560041368	0.658202708	0.320080131	0.478285819	0.05386601	57.57030845	1.710394174
alive	0.279338241	0.5281955	0.482087165	0.408989072	0.338761628	0.291038394	0.069868475	57.16397762	1.469237506
alive	0.286774963	0.768541396	0.111194924	0.595998883	0.284720391	0.470818549	0.088423394	61.86690927	1.877918392
alive	0.3067348	0.339888841	0.006310907	0.114596866	0.069799677	0.454684943	0.072873369	70.17053366	1.12335436
alive	0.333832949	0.31417191	0.120423354	0.166385293	0.156638712	0.224640206	0.051482506	58.42676759	1.172653437
alive	0.337165833	0.629471421	0.052826721	0.615083873	0.353817761	0.633215964	0.111113064	75.39150715	1.926248819
alive	0.34215343	0.563115597	0.932825506	0.296026111	0.15370965	0.264332354	0.025346326	53.37941647	1.216763109
alive	0.346439093	0.604322314	0.911838412	0.554089189	0.350072294	0.331615686	0.129196227	57.43865967	1.630146056
alive	0.355287135	0.678800225	0.97801125	0.505997717	0.270089597	0.244862348	0.035147205	47.97365367	1.573093086
alive	0.37610653	0.627827704	0.950695276	0.779628038	0.783728182	0.462443411	0.353054106	60.07376313	1.99988097
alive	0.388974309	0.428894281	0.906580448	0.129141822	0.078823239	0.12802729	0.017642612	41.8490231	0.913568065
alive	0.396245152	0.269440651	0.00277325	0.811356485	0.810133755	0.566124558	0.143970296	80.26143312	1.90040797
alive	0.409201294	0.606242061	0.073050886	0.35067603	0.151954263	0.599473536	0.102022305	72.62517214	1.603695601
dead	0.411205947	0.325801283	0.721265793	0.322479367	0.307922751	0.101493046	0.027062805	42.321226	1.283600628
dead	0.423479885	0.513829947	0.131985009	0.444842577	0.483874828	0.486049742	0.086436048	69.31045651	1.992354244
alive	0.428207397	0.215859294	0.747881591	0.056545436	0.046901058	0.049562905	0.007203449	41.78784788	0.485129692
alive	0.431701601	0.514571667	0.822248101	0.171127051	0.061661035	0.144028708	0.034585189	48.99520278	0.912646055
alive	0.434177846	0.50777024	0.282427073	0.838857591	0.886237264	0.585617185	0.053322744	71.79678679	2.188310921
alive	0.444203883	0.664773524	0.871171296	0.47916317	0.247696579	0.410951555	0.066291727	57.30547309	1.864639074
alive	0.455953896	0.541955471	0.054742999	0.974104285	0.968736291	0.59359473	0.226519644	74.33232665	2.396068424
alive	0.506753147	0.701788962	0.35676533	0.788126111	0.648632169	0.299451619	0.036609605	55.20200133	1.440005749
alive	0.507586181	0.645702124	0.28212586	0.129867271	0.046206728	0.163148001	0.012711896	49.02102351	0.7067509
alive	0.508833945	0.776945174	0.062558629	0.436931342	0.210056588	0.531419039	0.087299652	63.47845793	1.896491796
alive	0.513050199	0.433649629	0.952002943	0.273719877	0.239584699	0.271636993	0.180269629	53.88948321	1.400925964
dead	0.526635468	0.663619399	0.319149524	0.475271791	0.40339148	0.588348866	0.054851063	65.17580152	2.431951463
alive	0.55951488	0.548027396	0.009223037	0.253382087	0.153728321	0.461563498	0.078463957	64.89099264	1.391645521
alive	0.571757138	0.882552981	0.369139761	0.809490323	0.455347389	0.669944823	0.229943916	69.958812	2.123833746
alive	0.581787586	0.319857419	0.013618075	0.290808797	0.200922757	0.326869339	0.016934963	57.90041089	1.365306824
alive	0.587814867	0.207863569	0.141709417	0.039467759	0.043756925	0.083604805	0.012211406	50.68092942	0.498873144
alive	0.60447669	0.565280616	0.112060636	0.191218302	0.108057193	0.219836697	0.017762296	53.71337533	0.963937417
alive	0.60447669	0.565280616	0.112060636	0.191218302	0.108057193	0.219836697	0.017762296	53.71337533	0.963937417
alive	0.605061769	0.532962918	0.797788739	0.419142187	0.262794733	0.543868363	0.465216547	64.59884048	1.598220319
alive	0.605790079	0.632799089	0.813596487	0.14850077	0.054877471	0.188386947	0.01663404	52.07477212	0.865381882
alive	0.606244862	0.662986517	0.355437875	0.593507409	0.421610028	0.409538716	0.052843798	60.63528657	1.731439233
alive	0.610102415	0.682703972	0.501577199	0.742991924	0.705952048	0.450098455	0.10037531	63.38511705	2.0033741
dead	0.61539191	0.60617739	0.466580302	0.603844404	0.572174013	0.521445155	0.077648677	64.84104395	2.387855202
alive	0.643515587	0.705956042	0.00768026	0.747383535	0.474133223	0.576928377	0.114266098	71.7392087	1.44275561
alive	0.647957981	0.693873823	0.033773143	0.362163752	0.068077348	0.226427421	0.054291576	51.00818872	1.088462621
alive	0.661672592	0.577074766	0.501701593	0.590493381	0.472541183	0.356055647	0.083303265	60.6205821	1.578737497
dead	0.66855967	0.762656629	0.928740263	0.711354136	0.401587248	0.640089095	0.560921669	66.58162475	2.505403459
alive	0.671730816	0.75721395	0.265385926	0.508417904	0.272889435	0.330659539	0.030707389	57.03953505	1.385387778
dead	0.739459634	0.689706266	0.651774049	0.618628561	0.559501529	0.514311373	0.05764908	61.49285436	2.175329626
alive	0.744976997	0.536197364	0.916223288	0.503824294	0.363884121	0.484906822	0.260974258	64.8207128	1.840865463
alive	0.756192565	0.157984614	0.002051604	0.539666891	0.337715864	0.678554416	0.48845312	83.2550168	1.653254628
alive	0.76975131	0.354731202	0.902166545	0.160762995	0.1686887	0.104539737	0.051304288	47.60111868	0.826600939
alive	0.776066601	0.559202492	0.028128907	0.189075932	0.089827828	0.234623596	0.018311797	53.49075794	1.10487178
alive	0.795520067	0.699671626	0.811981916	0.677591085	0.466439009	0.372380257	0.114733666	57.22339749	1.708514839
alive	0.796462774	0.619465113	0.837289453	0.542860031	0.462669134	0.409992605	0.071651459	60.46712399	1.676532775
alive	0.806693733	0.669449568	0.752195239	0.476546705	0.341261834	0.488518387	0.21795547	65.5059576	1.88187927
alive	0.806755543	0.748752475	0.381393552	0.743632674	0.661891758	0.584771395	0.221269965	66.68502688	1.978020221
dead	0.806783676	0.432468385	0.801807761	0.347453117	0.262279838	0.383410066	0.069005497	60.83164811	1.40148595
dead	0.807292461	0.777827919	0.167707264	0.454203457	0.319526255	0.573200405	0.131228536	69.76466775	2.114195377
dead	0.807292461	0.777827919	0.167707264	0.454203457	0.319526255	0.573200405	0.131228536	69.76466775	2.114195377
alive	0.821662962	0.372428507	0.64389503	0.171915993	0.175605074	0.069650382	0.010727544	41.85616374	0.791933015
alive	0.825194657	0.613124371	0.083092764	0.630984902	0.515055776	0.635102212	0.159883186	71.54788971	1.914251596
dead	0.826918781	0.620161831	0.006086227	0.343850702	0.160670087	0.510423481	0.156687766	67.52500534	1.623570919
alive	0.831810951	0.426238358	0.027420307	0.229294702	0.164550871	0.531180203	0.162399828	73.00406098	1.535115838
dead	0.835956514	0.467899352	0.491929144	0.274729133	0.176000237	0.529474795	0.096219443	64.2771244	1.406691223
alive	0.845338285	0.797714353	0.564989865	0.486394644	0.279891342	0.611436069	0.120444685	64.74204063	1.623529196
alive	0.847629786	0.638630211	0.081286207	0.601663589	0.607079446	0.415045559	0.076820433	64.91314173	1.818349808
alive	0.852287412	0.536244929	0.53002882	0.402114928	0.210319906	0.534996748	0.372386843	67.57445335	1.65318653
alive	0.857438028	0.362366647	0.017605627	0.446993262	0.305083841	0.513053238	0.180115938	71.59523368	1.459594071
alive	0.868627965	0.551027775	0.776642978	0.258813828	0.243007585	0.222847611	0.036407139	54.15001512	1.030160114
alive	0.880824327	0.915584505	0.076211266	0.906278074	0.671444654	0.732610106	0.128148869	69.16918755	2.17175886
alive	0.880859911	0.605139315	0.733022869	0.622274816	0.605268657	0.39643389	0.12847352	62.68681884	1.846607625
alive	0.881014705	0.442964017	0.182007641	0.105453551	0.049150039	0.386123329	0.080618583	63.34446669	1.105654612
alive	0.886331916	0.617391288	0.41568616	0.435742229	0.380929351	0.557206273	0.147628233	69.35421824	1.855689734
alive	0.887053728	0.31165415	0.946041763	0.232882336	0.298284709	0.07613977	0.064220503	42.01706052	0.936599672
alive	0.887296915	0.809196293	0.592749596	0.613917708	0.495120108	0.559654176	0.157196313	63.77246976	2.049721181
alive	0.88909024	0.734524786	0.924339592	0.647928238	0.486030251	0.333880424	0.034455732	54.44285274	1.687557697
alive	0.890420794	0.801747561	0.296237916	0.558364749	0.29820022	0.626269102	0.065649167	64.17261958	1.775359809
dead	0.893106759	0.705083668	0.645577967	0.564166665	0.362896293	0.306612581	0.063142516	54.28785086	1.608132273
alive	0.895324826	0.750926673	0.82105732	0.291277021	0.112604313	0.30569312	0.059207518	55.96001148	1.088985503
alive	0.895429254	0.741133273	0.009721473	0.241285831	0.057802446	0.326618105	0.038678017	57.94999003	0.908408165
alive	0.901544571	0.711568832	0.084484234	0.463546425	0.284883678	0.62654376	0.318908781	68.34580302	1.966110766
alive	0.90415287	0.576434314	0.693333507	0.244156793	0.180768639	0.231347948	0.154715955	54.39339876	1.252161562
dead	0.905734062	0.636620462	0.414725184	0.68135041	0.592480063	0.279184043	0.024331952	54.06327248	1.300377846
dead	0.906136751	0.79104811	0.510277033	0.700501382	0.491734892	0.346343189	0.078672633	56.47935867	1.728167534
alive	0.907611966	0.836539567	0.442348838	0.364967287	0.18624416	0.418406218	0.034510508	55.93563914	1.890999377
alive	0.90799433	0.409889936	0.167500839	0.220193118	0.172527254	0.467024714	0.090943538	68.19670796	1.218309999
alive	0.909949303	0.245945245	0.001437769	0.727972031	0.265041679	0.581109881	0.622595072	66.20297432	2.198212147
alive	0.911597431	0.560027957	0.41979292	0.442489654	0.345861465	0.526918769	0.148565337	66.53882265	1.598228365
alive	0.912826598	0.509947658	0.297764599	0.211279511	0.157726452	0.206496909	0.07771901	54.14868593	1.302668452
alive	0.919125438	0.55736959	0.40494284	0.192906022	0.187745064	0.366854936	0.120509967	61.58648729	1.169014126
alive	0.922311127	0.227276936	0.630123913	0.060558423	0.054011349	0.050521385	0.003934406	39.75608051	0.461122505
alive	0.929028511	0.739036262	0.027138596	0.280943543	0.108633012	0.5330652	0.080708206	65.30558467	1.589543968
alive	0.93125093	0.340990692	0.521428287	0.089157537	0.049458787	0.080154255	0.005365153	41.97641015	0.658169761
alive	0.931813598	0.756865203	0.396444857	0.230083078	0.094006546	0.323903471	0.096224539	55.39115667	1.208241731
alive	0.933024406	0.788382053	0.795512378	0.703964233	0.565135896	0.500071943	0.150525063	60.37598252	1.990367174
dead	0.934651673	0.488538235	0.018311847	0.325697035	0.3200849	0.451330245	0.077027239	68.50194335	1.633725613
alive	0.938507259	0.330303729	0.865550935	0.215190753	0.254543602	0.100732744	0.027301172	41.68804288	1.339649111
alive	0.939716876	0.1466894	0.941039443	0.049646754	0.065779895	0.031404398	0.011918723	37.14345992	0.507042967
alive	0.940290093	0.784269512	0.010396921	0.904415965	0.80964011	0.693252325	0.221451655	75.81601143	2.069879323
alive	0.945252776	0.589129448	0.152131125	0.184278116	0.111510567	0.43217811	0.052348264	62.84101605	1.222298294
alive	0.9465096	0.759145677	0.669678032	0.66381669	0.417911619	0.596319675	0.290768772	66.59517288	2.046901435
alive	0.949941874	0.250233918	0.972577572	0.227497697	0.405387938	0.093265615	0.024864929	42.13776588	1.362536401
alive	0.950470805	0.553702772	0.059229281	0.388815105	0.390594393	0.526362598	0.138554603	69.53936815	1.773146093
alive	0.95125854	0.773119926	0.617955327	0.648332655	0.474554986	0.52756983	0.084095374	65.64164162	2.045163512
alive	0.951869428	0.773837507	0.612272203	0.524081528	0.380388528	0.379682094	0.06298317	58.099401	1.548832655
alive	0.952908635	0.583782375	0.109250076	0.305780053	0.222152278	0.343044341	0.076690406	59.26593542	1.940725297
alive	0.953581512	0.721470118	0.122318573	0.342042625	0.132200852	0.371381789	0.066483773	56.98601007	1.198116764
alive	0.956846595	0.377821535	0.05645575	0.08250834	0.031401344	0.078523509	0.008712171	46.39512599	0.477362424
alive	0.95777446	0.658019841	0.007549977	0.78548044	0.291099668	0.840743899	0.665408909	77.74248719	1.922287047
alive	0.961973071	0.54108578	0.072400063	0.185819566	0.097860515	0.13264899	0.017802872	47.39980102	0.877917781
alive	0.962175071	0.769460678	0.299007237	0.721224248	0.592570066	0.582716584	0.155341089	67.95892715	2.011527717
alive	0.963127017	0.488751829	0.423041135	0.261786342	0.194568798	0.51950711	0.537876308	62.31551766	1.564404815
alive	0.964200497	0.364469677	0.751098514	0.359060287	0.505785942	0.132897109	0.027315222	48.31762314	1.109582856
alive	0.965468347	0.561260998	0.707410634	0.470918357	0.429644555	0.324751794	0.176547572	59.06791687	1.597672403
dead	0.966413379	0.502212882	0.005991846	0.307040215	0.178541273	0.644011617	0.18681784	76.49093866	1.701681614
alive	0.967068553	0.822625697	0.833127618	0.557459831	0.355701625	0.453225732	0.267159313	58.40376019	1.836865544
alive	0.968015909	0.647564113	0.011461939	0.8539626	0.69497782	0.389867157	0.073658727	62.0660305	1.559195518
alive	0.968221843	0.476938725	0.691615999	0.125335172	0.077028304	0.119406953	0.0321231	46.52637243	0.862081647
alive	0.96889627	0.289390624	0.052966151	0.258170992	0.284960836	0.2966277	0.070693284	60.85161567	1.310722828
alive	0.971274674	0.390482008	0.008930764	0.280595571	0.066693768	0.695838749	0.499036491	71.82563543	1.552635282
dead	0.974770427	0.344338953	0.06362132	0.210908398	0.243132323	0.302677751	0.132638052	62.84227371	1.565664411
alive	0.975234032	0.068351597	0.00191101	0.008729199	0.006609924	0.092098489	0.008234965	53.85926366	0.268464927
alive	0.976583481	0.447495103	0.026449274	0.123269767	0.080255657	0.322650135	0.13205567	63.27352524	1.24049291
alive	0.978705704	0.235345706	0.094285108	0.09725076	0.091493756	0.050699558	0.009663903	42.49767661	0.552053638
alive	0.978746235	0.121522844	0.378430068	0.022310439	0.024857784	0.020043714	0.00519319	37.4977082	0.331062898
alive	0.978813827	0.693345547	0.204841927	0.368861347	0.226843521	0.615575671	0.170485541	70.60126066	1.588479877
alive	0.978857398	0.319458574	0.004351915	0.438083023	0.547433674	0.530777514	0.187680915	76.65661573	1.757059097
alive	0.979233325	0.916577816	0.310137451	0.934613526	0.88537544	0.58987236	0.037065282	61.47252321	2.573667765
alive	0.979424238	0.364259452	0.070809193	0.255174994	0.406703085	0.245381668	0.04743433	58.38709474	1.385940015
alive	0.980390012	0.528953195	0.043990515	0.306384116	0.296809167	0.458339989	0.116073042	67.82598495	1.422829479
alive	0.98159343	0.669995427	0.018414861	0.537140012	0.291856498	0.688930869	0.307551175	72.75764346	2.09340021
alive	0.982793927	0.638428211	0.18895863	0.784761906	0.560301721	0.749149561	0.822351575	70.08131742	2.310416549
alive	0.983867407	0.580354631	0.468341649	0.665170193	0.743495107	0.313372821	0.079062939	58.76682401	1.767133623
alive	0.98524034	0.629982412	0.010730105	0.515697658	0.482102066	0.568782866	0.10489507	71.22533321	1.74850747
dead	0.985859096	0.184821904	0.015794031	0.148336738	0.161162555	0.103844389	0.028102677	51.02328062	0.792652592
alive	0.985891879	0.245578587	0.408598453	0.052183777	0.055852614	0.079599306	0.014594259	50.1631856	0.46502009
alive	0.986718059	0.097394802	0.086971715	0.036638796	0.039605118	0.015798708	0.012903019	35.808447	0.321410373
dead	0.986836195	0.805569112	0.755298376	0.692488372	0.513288617	0.626002789	0.372819215	65.41861296	2.184727639
alive	0.986980617	0.509329021	0.520680487	0.155129001	0.168221906	0.182938531	0.022238918	47.87442386	1.085159853
alive	0.987002134	0.559807777	0.016128195	0.321913064	0.097962335	0.576905191	0.442501783	62.99865842	1.603726
alive	0.987059593	0.620133221	0.020800225	0.861715853	0.857895434	0.640524089	0.290051967	73.12828898	1.858636141
alive	0.987260222	0.528961957	0.693902254	0.320721954	0.315094024	0.227374077	0.06335371	51.76697373	1.323211491
alive	0.98778373	0.453826547	0.78322494	0.149241552	0.179170921	0.169600919	0.033904333	52.1967411	0.925484449
alive	0.988327563	0.040085018	0.000192961	0.435887367	0.170965225	0.744510353	0.85151881	76.77378654	1.625399739
alive	0.988444567	0.483301431	0.006728166	0.251695424	0.082076892	0.221781999	0.01556469	51.61240101	0.686958805
alive	0.98865056	0.737323821	0.892613053	0.601996303	0.523729622	0.420782298	0.073010243	59.12385583	1.602897495
alive	0.988939345	0.477837533	0.130613878	0.119344972	0.101004265	0.240100548	0.018283393	55.18475175	0.790654346
alive	0.989058316	0.750336409	0.185648948	0.448731929	0.276210576	0.423984945	0.101454459	61.67384386	1.461311579
alive	0.98948741	0.779034257	0.586063743	0.55386883	0.508464038	0.461556882	0.079622962	60.76052785	1.977515668
alive	0.989664018	0.8700369	0.019131016	0.630925357	0.26246959	0.620765507	0.044001866	64.51858282	1.607172638
alive	0.990359664	0.734228015	0.200697616	0.460346967	0.470238447	0.604271114	0.080873556	70.27339339	2.143294066
dead	0.991608322	0.203746811	0.24800171	0.082132682	0.078167953	0.055311386	0.011563189	42.02674329	0.738954246
alive	0.991711617	0.81134963	0.029100833	0.709621906	0.406357944	0.785305679	0.177578226	75.52125454	1.898325384
alive	0.992802143	0.34562701	0.013754192	0.528044999	0.570033789	0.696802676	0.373006344	79.53799367	1.620339602
alive	0.993378222	0.764682174	0.467239261	0.670527279	0.375542551	0.725140512	0.279947162	69.13354397	1.984152645
alive	0.993670046	0.731783271	0.073477924	0.203839406	0.12631394	0.488892674	0.078737773	66.38450027	1.30464226
alive	0.994172752	0.34679243	0.319274366	0.068160951	0.053147685	0.062283464	0.027969623	42.71722436	0.614641905
alive	0.99418205	0.631802261	0.251868904	0.259023339	0.140624747	0.382173806	0.038852155	60.0743413	1.202616766
dead	0.994467616	0.815346241	0.538408518	0.365266681	0.169086963	0.571593881	0.095635794	61.93270683	1.848210692
alive	0.994622231	0.714229524	0.075522095	0.511430025	0.455448657	0.373809904	0.067097954	58.23834538	1.498096883
alive	0.994872391	0.472931474	0.022827826	0.767797589	0.781507373	0.552910328	0.084502295	72.76618481	1.913633049
alive	0.995022416	0.781967342	0.093651913	0.868385017	0.780923247	0.707835853	0.255004585	73.50189686	2.326738238
alive	0.9950369	0.654258728	0.056123666	0.157242209	0.062686965	0.374108493	0.067391545	61.32578254	1.015480906
alive	0.995150149	0.639514148	0.232720718	0.351692528	0.199135303	0.692887664	0.241551995	69.17294264	1.778659225
alive	0.995303273	0.688624382	0.042280402	0.322087556	0.137039781	0.628335178	0.270448029	67.82782078	1.69737637
alive	0.995701611	0.217325106	0.015637556	0.112255529	0.058574434	0.04584882	0.008238884	41.2253648	0.429811701
alive	0.995708108	0.286964029	0.03573709	0.024967479	0.014895304	0.126685485	0.017558614	54.95480299	0.392667092
alive	0.995721936	0.514228702	0.119337566	0.329847991	0.248871818	0.422660708	0.15007107	62.55518198	1.436846703
alive	0.995754719	0.585045636	0.021856222	0.418674737	0.392649293	0.578260362	0.345727295	69.10094023	1.945125461
dead	0.995789826	0.373574317	0.023983318	0.111565739	0.109772198	0.343953729	0.094942354	65.73415995	1.072370186
alive	0.995814502	0.676191866	0.304896206	0.563960195	0.510214388	0.501686275	0.154441521	64.88507986	1.929766089
alive	0.99582386	0.50070703	0.630597413	0.177969292	0.201729327	0.152452335	0.042968735	50.0741303	0.910600126
alive	0.995927513	0.618892252	0.210830286	0.201607674	0.09880577	0.472317278	0.312354207	62.53293753	1.381094456
alive	0.996032178	0.726513624	0.767289102	0.606714845	0.551550686	0.432161182	0.082118861	57.79041648	1.544965655
alive	0.996132135	0.165504202	0.576919436	0.029526243	0.045021713	0.020555058	0.009959416	39.9602592	0.330604687
alive	0.996213198	0.64997071	0.029435625	0.760754049	0.552622378	0.737444282	0.494761616	72.55287766	2.229196727
alive	0.996234	0.675947487	0.53268218	0.544616044	0.49128738	0.223995164	0.089589909	51.09158754	1.421689689
alive	0.996267855	0.525703311	0.427467704	0.651022851	0.702666163	0.182979837	0.022147389	49.95852709	1.281462759
alive	0.996418715	0.207059145	0.000807282	0.165498376	0.080813944	0.526306093	0.246299833	68.0747807	1.236462668
dead	0.996565878	0.640092731	0.010070573	0.380294085	0.194425702	0.57466805	0.184595346	72.06740379	1.681854278
alive	0.996620417	0.772746801	0.028316075	0.485431075	0.336752236	0.672820687	0.158772945	74.45092201	1.892537773
dead	0.996749163	0.52335912	0.08017993	0.725937366	0.78447181	0.554193914	0.148993641	74.97037649	1.765664071
dead	0.996810853	0.776020825	0.332891852	0.584449887	0.417909712	0.447047174	0.080429919	57.26008415	1.590728462
alive	0.996899486	0.488427192	0.342685908	0.31614089	0.213050678	0.559205472	0.493396342	67.81292558	1.717279851
alive	0.997157574	0.913860798	0.021068219	0.767618179	0.418991208	0.667087317	0.079762004	66.45343304	1.965420544
alive	0.997248471	0.799042583	0.13748914	0.406324655	0.172506467	0.452062339	0.077529714	59.38031077	1.504868716
dead	0.997338116	0.390979052	0.00277511	0.394804686	0.314448357	0.590243101	0.230358705	77.81490684	2.038938403
alive	0.997446895	0.079468764	0.205265254	0.016415007	0.016703842	0.029279063	0.004330487	43.18871498	0.23375418
alive	0.997487426	0.332572699	0.05149398	0.380868584	0.525570273	0.529173791	0.198134333	74.17606115	1.618494987
alive	0.997491956	0.674093366	0.018975297	0.62560755	0.43613258	0.712012768	0.447476774	76.16257668	2.029732019
alive	0.997649252	0.631088912	0.415602773	0.329559475	0.25811401	0.42452991	0.118321367	63.2678628	1.462515146
alive	0.997669995	0.528144896	0.004274968	0.553036809	0.294045746	0.716528475	0.379107058	76.07729435	2.01471284
dead	0.997755706	0.650854886	0.021284625	0.260854095	0.169603482	0.478307039	0.114052773	62.22662926	1.646809727
alive	0.997802913	0.882105112	0.095618948	0.499845326	0.255698144	0.449546427	0.059218898	55.03417253	1.81295976
alive	0.997898579	0.182704121	0.005696128	0.319790393	0.266142309	0.614361167	0.479352593	79.38396931	1.940042824
alive	0.997932553	0.688782752	0.014167231	0.595458388	0.525544226	0.621198952	0.031054366	65.26116729	1.974070817
alive	0.998069704	0.409911424	0.558263004	0.33878231	0.458836764	0.212632298	0.047429867	54.90986705	1.226188689
alive	0.99807173	0.504524291	0.108693235	0.798786879	0.841306984	0.234489664	0.045338824	55.02846837	1.358859837
alive	0.998099029	0.57433331	0.023972547	0.370398253	0.30028522	0.618406057	0.446382821	71.59388661	1.794740558
alive	0.998106718	0.573798716	0.030941848	0.114301562	0.060425472	0.240211442	0.020700276	55.16357422	0.721396804
alive	0.998209715	0.664716303	0.008933234	0.890112281	0.902449727	0.720644355	0.445815325	75.46262741	2.645198703
alive	0.998228252	0.558595836	0.573118567	0.400024265	0.197893828	0.664817572	0.189558908	65.4388845	1.572220623
alive	0.998319089	0.85400486	0.130680114	0.747321308	0.616934359	0.687037349	0.318940163	70.14961243	2.531912625
alive	0.998325646	0.72314471	0.081697002	0.789996207	0.620104015	0.227675423	0.025408862	51.29880905	1.237088814
dead	0.998358786	0.426730007	0.021019181	0.397543073	0.476332843	0.280056477	0.025551407	57.93969035	1.49509564
alive	0.998376846	0.351565421	0.094904885	0.083958007	0.09838742	0.202553004	0.035731465	56.35579824	0.794439688
alive	0.99842298	0.261155874	0.023618888	0.086021565	0.054620314	0.039656188	0.009333237	39.45901692	0.456889123
alive	0.998437583	0.833096504	0.027154975	0.896829426	0.775464296	0.773344994	0.293950588	73.12369943	2.109551579
alive	0.998517096	0.605568528	0.039311904	0.77199626	0.455168247	0.75515759	0.709994137	72.87232876	2.097823322
alive	0.998517096	0.605568528	0.039311904	0.77199626	0.455168247	0.75515759	0.709994137	72.87232876	2.097823322
alive	0.99857223	0.251526237	0.078126073	0.11153575	0.089385703	0.069470026	0.019190973	45.6035763	0.496295132
alive	0.99857223	0.251526237	0.078126073	0.11153575	0.089385703	0.069470026	0.019190973	45.6035763	0.496295132
dead	0.998602331	0.904217958	0.042698793	0.83863312	0.79297477	0.719324172	0.069331802	71.12044096	2.630216777
alive	0.998641074	0.487371266	0.680512011	0.355776191	0.368983686	0.071134217	0.025144964	41.1008358	0.86202994
alive	0.998645127	0.168425366	0.073436119	0.203246087	0.307328075	0.310695708	0.127377585	63.97337317	1.146939471
alive	0.998763084	0.693062961	0.01757643	0.701858163	0.672817826	0.582286358	0.065210037	66.60978198	1.889372617
dead	0.998779356	0.581592679	0.014585731	0.703720212	0.70075655	0.670931935	0.22117354	77.13604569	2.088446915
alive	0.998783767	0.577596128	0.052067298	0.297997802	0.233020902	0.463734746	0.187151894	61.99603081	1.815743148
alive	0.99883312	0.718640804	0.011707858	0.205207407	0.062961645	0.413036466	0.080153942	60.3971839	1.079121381
alive	0.998883307	0.398831934	0.359487951	0.358159781	0.324639887	0.154436886	0.014301314	49.55983162	0.734552443
alive	0.998911381	0.408293873	0.053468164	0.085419945	0.041688617	0.080642812	0.022063149	45.89326978	0.568321496
alive	0.999007881	0.631055951	0.019999711	0.696352959	0.687142909	0.684599102	0.284813195	76.77626014	1.941422522
alive	0.999007881	0.631055951	0.019999711	0.696352959	0.687142909	0.684599102	0.284813195	76.77626014	1.941422522
alive	0.999031544	0.336679995	0.144407302	0.250250846	0.171132162	0.079588018	0.061643779	42.97579229	0.819074139
alive	0.9990381	0.741064429	0.688707113	0.791815281	0.758204937	0.294168144	0.128299296	53.71355414	1.598568112
alive	0.999053538	0.267969668	0.495361269	0.144654825	0.227186844	0.103960477	0.019324875	49.03745651	0.745607913
alive	0.999093175	0.862288117	0.094641596	0.706967533	0.473314077	0.338960469	0.027180836	53.18304896	1.154558957
dead	0.999164224	0.436704338	0.001167038	0.655011952	0.492584527	0.694868028	0.423545569	78.40387821	1.818698198
alive	0.999180496	0.302707881	0.000336264	0.249765202	0.102541625	0.568637431	0.331344306	72.87256122	1.471999884
alive	0.999256909	0.215431497	0.024152204	0.637801409	0.404122531	0.791784704	0.955929339	73.06554317	2.090611309
alive	0.999316335	0.696403086	0.052178785	0.439974308	0.440367222	0.474666059	0.091314487	63.5656178	1.733150184
alive	0.999362051	0.757139385	0.175018996	0.606423974	0.520751297	0.626978338	0.288542926	68.54794621	2.013619095
dead	0.999375165	0.373282671	0.000694562	0.253351629	0.251764655	0.606001735	0.203791782	75.50336719	1.280020475
dead	0.999410391	0.605858684	0.006289011	0.788723588	0.824581385	0.553325713	0.180027202	72.81528711	2.002950758
alive	0.99941206	0.568488479	0.090979114	0.227446571	0.198286012	0.254041433	0.089385204	57.09245205	1.086567938
alive	0.999469578	0.78508389	0.073750712	0.502960622	0.373821557	0.689360559	0.075155072	71.16495967	1.78843677
alive	0.999476373	0.792678535	0.066595301	0.652172327	0.446823925	0.596228123	0.054555543	64.0715301	1.600061059
dead	0.999482274	0.248863995	0.005208908	0.171760246	0.167591304	0.424819142	0.096871242	70.20996809	1.140499115
alive	0.999483347	0.527766109	0.037276376	0.406956136	0.419353753	0.531103075	0.098154329	70.15700936	1.439139992
alive	0.99949801	0.200805575	0.047156606	0.118098937	0.06422212	0.546690404	0.171498865	69.13193464	1.125750989
alive	0.999545991	0.838469386	0.022338299	0.575918376	0.26850006	0.642570734	0.132754922	67.6632762	1.695230603
alive	0.999555409	0.356951654	0.377350479	0.149787322	0.125490576	0.410221756	0.055356167	62.93792129	0.907814726
dead	0.999570191	0.785757363	0.684464335	0.629998684	0.640443861	0.383024067	0.056668825	54.02789116	1.977943033
alive	0.999596059	0.948735774	0.172397524	0.823149979	0.651186824	0.723655462	0.100089848	65.47158957	2.572982013
alive	0.99963963	0.708154798	0.006628482	0.79219842	0.811958015	0.718533814	0.151908681	75.33450723	1.991029084
alive	0.999668121	0.105321966	0.057064123	0.031932537	0.027165916	0.02251748	0.014029018	37.02597618	0.36161907
alive	0.999674678	0.456997722	0.020774199	0.078083403	0.050834015	0.375235409	0.121754266	61.54104471	0.845133737
alive	0.999681354	0.69373405	0.111700721	0.32890138	0.166675434	0.610998571	0.162670985	67.58835316	1.29339695
dead	0.999693155	0.638012707	0.046615455	0.256852001	0.189715132	0.539067209	0.067263685	65.07111788	1.395307779
alive	0.999703586	0.19571425	0.4763363	0.030376334	0.044612665	0.058174044	0.031129899	45.90893388	0.479862094
alive	0.999703705	0.603709161	0.09542127	0.254915237	0.172144517	0.408962041	0.060975306	61.4852488	1.024757996
alive	0.999723494	0.136407331	0.063804775	0.033430856	0.028644746	0.109031498	0.021855431	51.59761906	0.343460739
alive	0.999756277	0.438719571	0.532711625	0.170059294	0.228734821	0.197828501	0.12074355	51.80891752	1.041407287
dead	0.999763787	0.68778491	0.005360763	0.589559674	0.579173982	0.612955153	0.279332012	74.53197837	2.136454582
alive	0.99976784	0.339725763	0.056627724	0.098708577	0.079264857	0.139437422	0.206609771	48.4800905	0.95594883
alive	0.999767959	0.217563137	0.071627669	0.059089806	0.058746085	0.134382218	0.02684886	50.0608027	0.607418641
dead	0.999774039	0.79549104	0.150039971	0.582314491	0.402042776	0.64610815	0.09987177	67.54177809	1.545674354
alive	0.9997769	0.625945628	0.006360098	0.476852596	0.344863802	0.435585767	0.113488168	62.27161288	1.251173913
alive	0.999789655	0.770158529	0.057895649	0.505770445	0.171588168	0.654553175	0.145060837	65.82863927	1.554478705
alive	0.999796331	0.312930703	0.03768988	0.287572443	0.311180264	0.588213682	0.351764321	71.76765203	1.444513202
dead	0.999800026	0.598649144	0.021893216	0.706677794	0.774589956	0.524340689	0.073815867	67.62270927	1.914987862
alive	0.999809802	0.723043263	0.320751339	0.21093224	0.135498166	0.336325675	0.051205762	56.60231709	1.125218719
alive	0.999826849	0.335157216	0.014930272	0.091668539	0.061264772	0.24650991	0.048073769	56.78989291	0.617289357
alive	0.999830723	0.687941909	0.054795507	0.273640752	0.178932816	0.308963448	0.104839988	52.80792713	1.381888688
alive	0.999831319	0.685548961	0.301199853	0.179042652	0.08910235	0.268362999	0.061470807	49.98641312	1.131867915
alive	0.999845505	0.563053668	0.026861358	0.431323379	0.297265887	0.78088361	0.107399233	76.91100836	1.484615356
alive	0.999858022	0.685284197	0.213602379	0.20033069	0.138740703	0.265985072	0.119040109	51.83066726	1.119683385
alive	0.999870658	0.880265236	0.149238169	0.652364552	0.354596347	0.581294	0.285695314	59.16776657	1.925297081
alive	0.999881387	0.211401001	0.019253671	0.186459526	0.219063267	0.137995571	0.0298077	52.66281962	0.659077168
alive	0.999894381	0.824247301	0.053761411	0.459008038	0.274306804	0.427446216	0.098535188	58.75412226	1.65559262
alive	0.999900818	0.402422041	0.071469843	0.153246775	0.150337756	0.16934453	0.035648942	53.83371711	0.753197968
alive	0.999907017	0.194984347	0.012684702	0.035232339	0.040212825	0.193248302	0.061224181	57.46658444	0.610582195
alive	0.999922872	0.654497325	0.028848514	0.217981592	0.06999892	0.188633859	0.029481107	47.33278751	0.81795536
alive	0.999924779	0.424191445	0.035599224	0.335310638	0.299293846	0.141694456	0.024640044	48.25075567	0.821481273
alive	0.999939084	0.160615027	0.012546084	0.567654252	0.703661621	0.375610381	0.07462541	62.34914064	1.168875247
alive	0.999954104	0.38055262	0.318923324	0.075060554	0.08923275	0.136039048	0.036568843	50.09562969	0.650047734
alive	0.999964833	0.481755286	0.031971686	0.116552576	0.024318313	0.627344906	0.306399882	60.7653141	1.080335453
alive	0.999967575	0.534443855	0.009877197	0.748496711	0.772886455	0.667780459	0.327351511	73.40949774	1.744905561
alive	0.999967575	0.534443855	0.009877197	0.748496711	0.772886455	0.667780459	0.327351511	73.40949774	1.744905561
alive	0.999969959	0.529962957	0.026039671	0.15747121	0.169221193	0.28508994	0.02873558	53.82121801	1.239323914
alive	0.999976277	0.247522593	0.008653774	0.062190466	0.038803749	0.233759642	0.077855542	55.32399416	0.596680082
dead	0.999978662	0.558957398	0.042628039	0.598511994	0.43916139	0.746554971	0.362396508	74.39240217	1.815722287
dead	0.999986291	0.501711369	0.006343131	0.45102942	0.385774791	0.695717931	0.48306793	71.90670967	1.999376714
alive	0.999989748	0.153504014	0.045564052	0.022519158	0.026081182	0.037852004	0.006986935	40.88736773	0.329630412
alive	0.999991775	0.269218147	0.022950469	0.190266222	0.190064967	0.310698926	0.215067983	56.95121884	1.11735858
alive	0.999992728	0.098465234	0.107798174	0.010995205	0.013124908	0.016777819	0.005181558	36.0219419	0.218622983
dead	0.999995589	0.747751594	0.041842304	0.318295926	0.221254483	0.516566753	0.055850867	60.92407703	1.22688137
